# Supplementary material for: (E)-Methyl 3-(3,4-dimeth­oxy­phen­yl)-2-[(1,3-dioxoisoindolin-2-yl)meth­yl]acrylate
Source: Acta Crystallogr Sect E Struct Rep Online. 2012 Mar 17;68(Pt 4):o1107. doi: 10.1107/S1600536812010975 (PMC3344056; doi:10.1107/S1600536812010975)
Supplement: Supplementary file 1 [file e-68-o1107-sup1.cif]

##############################################################################
#                                                                            #
# This CIF contains the data in a paper accepted for publication in          #
# Acta Crystallographica Section E. It conforms to the requirements of       #
# Notes for Authors for Acta Crystallographica Section E, and has been       #
# peer reviewed under the auspices of the IUCr Commission on Journals.       #
#                                                                            #
# Full details of the Crystallographic Information File format               #
# are given in the paper "The Crystallographic Information File (CIF):       #
# a New Standard Archive File for Crystallography" by S. R. Hall, F. H.      #
# Allen and I. D. Brown [Acta Cryst. (1991), A47, 655-685].                  #
#                                                                            #
# The current version of the core CIF dictionary is obtainable from          #
# ftp://ftp.iucr.org/pub/cif_core.dic.                                       #
#                                                                            #
# Software is freely available for graphical display of the structure(s)     #
# in this CIF. For information consult the CIF software page                 #
# http://www.iucr.org/resources/cif/software.                                #
#                                                                            #
# This file may be used for bona fide research purposes within the           #
# scientific community so long as proper attribution is given to the journal # 
# article from which it was obtained.                                        #
#                                                                            #
##############################################################################
data_global
_audit_creation_method     SHELXL-97
_journal_date_recd_electronic     2012-03-10
_journal_date_accepted     2012-03-13
_journal_name_full     'Acta Crystallographica, Section E'
_journal_year     2012
_journal_volume     68
_journal_issue      4
_journal_page_first     o1107
_journal_page_last     o1107
_journal_paper_category     QO
_journal_paper_doi     10.1107/S1600536812010975
_journal_coeditor_code     BT5842
_publ_contact_author_name     'S. Murugavel'
_publ_contact_author_address
;
  Department of  Physics
  Thanthai Periyar Government Institute of Technology
  Vellore 632 002
  India
;
_publ_contact_author_email     'smurugavel27@gmail.com'
_publ_contact_author_fax     '0416 091 2266652'
_publ_contact_author_phone     '091 9790084145'
_publ_section_title
;
(<i>E</i>)-Methyl
3-(3,4-dimethoxyphenyl)-2-[(1,3-dioxoisoindolin-2-yl)methyl]acrylate
;
loop_
    _publ_author_name
    _publ_author_footnote
    _publ_author_address
    'Kannan, D.' ?
;
Department of Organic Chemistry
University of Madras
Maraimalai Campus
Chennai 600 025
India
;
    'Bakthadoss, M.'
;
Additional correspondence author, e-mail: bhakthadoss@yahoo.com.
;
;
Department of Organic Chemistry
University of Madras
Maraimalai Campus
Chennai 600 025
India
;
    'Lakshmanan, D.' ?
;
Department of Physics
C. Abdul Hakeem College of Engineering & Technology
Melvisharam
Vellore 632 509
India
;
    'Murugavel, S.' ?
;
Department of Physics
Thanthai Periyar Government Institute of Technology
Vellore 632 002
India
;
data_I
_audit_creation_method     SHELXL-97
_chemical_name_systematic
;
(<i>E</i>)-Methyl
3-(3,4-dimethoxyphenyl)-2-[(1,3-dioxoisoindolin-2-yl)methyl]acrylate
;
_chemical_name_common     ?
_chemical_formula_moiety     'C21 H19 N O6'
_chemical_formula_sum     'C21 H19 N O6'
_chemical_formula_iupac     'C21 H19 N O6'
_chemical_formula_weight     381.37
_chemical_melting_point     ?
_symmetry_cell_setting     monoclinic
_symmetry_space_group_name_H-M     'P 21/c'
_symmetry_space_group_name_Hall     '-P 2ybc'
loop_
    _symmetry_equiv_pos_as_xyz
    'x, y, z'
    '-x, y+1/2, -z+1/2'
    '-x, -y, -z'
    'x, -y-1/2, z-1/2'
_cell_length_a     15.0613(8)
_cell_length_b     7.6334(4)
_cell_length_c     16.6354(8)
_cell_angle_alpha     90.00
_cell_angle_beta     93.522(2)
_cell_angle_gamma     90.00
_cell_volume     1908.94(17)
_cell_formula_units_Z     4
_cell_measurement_reflns_used     5078
_cell_measurement_theta_min     2.7
_cell_measurement_theta_max     29.0
_cell_measurement_temperature     293(2)
_exptl_crystal_description     'Block'
_exptl_crystal_colour     'Colourless'
_exptl_crystal_size_max     0.25
_exptl_crystal_size_mid     0.23
_exptl_crystal_size_min     0.17
_exptl_crystal_density_diffrn     1.327
_exptl_crystal_density_meas     ?
_exptl_crystal_density_method     'not measured'
_exptl_crystal_F_000     800
_exptl_absorpt_coefficient_mu     0.098
_exptl_absorpt_correction_type     multi-scan
_exptl_absorpt_process_details     '(SADABS; Sheldrick, 1996)'
_exptl_absorpt_correction_T_min     0.976
_exptl_absorpt_correction_T_max     0.983
_exptl_special_details     ?
_diffrn_ambient_temperature     293(2)
_diffrn_radiation_type     MoK\a
_diffrn_radiation_wavelength     0.71073
_diffrn_radiation_source     'fine-focus sealed tube'
_diffrn_radiation_monochromator     graphite
_diffrn_measurement_device_type     'Bruker APEXII CCD'
_diffrn_measurement_method     '\w scans'
_diffrn_detector_area_resol_mean     10.0
_diffrn_reflns_number     21209
_diffrn_reflns_av_R_equivalents     0.0362
_diffrn_reflns_av_sigmaI/netI     0.0343
_diffrn_reflns_theta_min     2.71
_diffrn_reflns_theta_max     28.99
_diffrn_reflns_theta_full     28.99
_diffrn_measured_fraction_theta_max     0.997
_diffrn_measured_fraction_theta_full     0.997
_diffrn_reflns_limit_h_min     -20
_diffrn_reflns_limit_h_max     20
_diffrn_reflns_limit_k_min     -10
_diffrn_reflns_limit_k_max     9
_diffrn_reflns_limit_l_min     -14
_diffrn_reflns_limit_l_max     22
_diffrn_standards_number     .
_diffrn_standards_interval_count     .
_diffrn_standards_interval_time     .
_diffrn_standards_decay_%     .
_refine_special_details
;
Refinement of <i>F</i>^2^ against ALL reflections. The weighted <i>R</i>-factor
<i>wR</i> and goodness of fit <i>S</i> are based on <i>F</i>^2^, conventional
<i>R</i>-factors <i>R</i> are based on <i>F</i>, with <i>F</i> set to zero for
negative <i>F</i>^2^. The threshold expression of <i>F</i>^2^ >
\s(<i>F</i>^2^) is used only for calculating <i>R</i>-factors(gt) <i>etc</i>.
and is not relevant to the choice of reflections for refinement.
<i>R</i>-factors based on <i>F</i>^2^ are statistically about twice as large
as those based on <i>F</i>, and <i>R</i>- factors based on ALL data will be
even larger.
;
_reflns_number_total     5063
_reflns_number_gt     3241
_reflns_threshold_expression     I>2\s(I)
_refine_ls_structure_factor_coef     Fsqd
_refine_ls_matrix_type     full
_refine_ls_R_factor_all     0.0869
_refine_ls_R_factor_gt     0.0553
_refine_ls_wR_factor_gt     0.1776
_refine_ls_wR_factor_ref     0.1972
_refine_ls_goodness_of_fit_ref     1.055
_refine_ls_restrained_S_all     1.055
_refine_ls_number_reflns     5063
_refine_ls_number_parameters     257
_refine_ls_number_restraints     0
_refine_ls_hydrogen_treatment     constr
_refine_ls_weighting_scheme     calc
_refine_ls_weighting_details
         'calc w=1/[\s^2^(Fo^2^)+(0.0874P)^2^+0.8631P] where P=(Fo^2^+2Fc^2^)/3'
_atom_sites_solution_hydrogens     geom
_atom_sites_solution_primary     direct
_atom_sites_solution_secondary     difmap
_refine_ls_shift/su_max     0.000
_refine_ls_shift/su_mean     0.000
_refine_diff_density_max     0.264
_refine_diff_density_min     -0.173
_refine_ls_extinction_method     'SHELXL97 (Sheldrick, 2008)'
_refine_ls_extinction_coef     0.010(2)
_refine_ls_extinction_expression
                                  'Fc^*^=kFc[1+0.001xFc^2^\l^3^/sin(2\q)]^-1/4^'
loop_
    _atom_type_symbol
    _atom_type_description
    _atom_type_scat_dispersion_real
    _atom_type_scat_dispersion_imag
    _atom_type_scat_source
    'C' 'C' 0.0033 0.0016
                         'International Tables Vol C Tables 4.2.6.8 and 6.1.1.4'
    'H' 'H' 0.0000 0.0000
                         'International Tables Vol C Tables 4.2.6.8 and 6.1.1.4'
    'N' 'N' 0.0061 0.0033
                         'International Tables Vol C Tables 4.2.6.8 and 6.1.1.4'
    'O' 'O' 0.0106 0.0060
                         'International Tables Vol C Tables 4.2.6.8 and 6.1.1.4'
_computing_data_collection     'APEX2 (Bruker, 2004)'
_computing_cell_refinement     'APEX2 and SAINT (Bruker, 2004)'
_computing_data_reduction     'SAINT and XPREP (Bruker, 2004)'
_computing_structure_solution     'SHELXS97 (Sheldrick, 2008)'
_computing_structure_refinement     'SHELXL97 (Sheldrick, 2008)'
_computing_molecular_graphics     'ORTEP-3 (Farrugia, 1997)'
_computing_publication_material
                            'SHELXL97 (Sheldrick, 2008) and PLATON (Spek, 2009)'
loop_
    _atom_site_type_symbol
    _atom_site_label
    _atom_site_fract_x
    _atom_site_fract_y
    _atom_site_fract_z
    _atom_site_U_iso_or_equiv
    _atom_site_adp_type
    _atom_site_calc_flag
    _atom_site_refinement_flags
    _atom_site_occupancy
    _atom_site_symmetry_multiplicity
    _atom_site_disorder_assembly
    _atom_site_disorder_group
    N N1 0.14320(11) 0.1401(2) 0.33185(10) 0.0424(4) Uani d . 1 1 . .
    O O1 0.09640(11) 0.0065(3) 0.21318(10) 0.0573(5) Uani d . 1 1 . .
    O O3 0.16679(10) -0.1006(2) 0.45930(10) 0.0548(4) Uani d . 1 1 . .
    C C14 -0.13047(13) -0.0184(3) 0.32900(12) 0.0406(5) Uani d . 1 1 . .
    O O5 -0.35924(10) 0.1490(3) 0.20022(11) 0.0632(5) Uani d . 1 1 . .
    O O2 0.23094(13) 0.2752(3) 0.43312(11) 0.0670(5) Uani d . 1 1 . .
    O O6 -0.37165(11) 0.0404(3) 0.34609(11) 0.0733(6) Uani d . 1 1 . .
    C C11 0.09073(13) -0.1416(3) 0.44408(11) 0.0393(5) Uani d . 1 1 . .
    C C13 -0.05573(13) -0.0948(3) 0.37754(12) 0.0424(5) Uani d . 1 1 . .
    H H13 -0.0679 -0.2017 0.4013 0.051 Uiso calc R 1 1 . .
    O O4 0.05602(11) -0.2889(2) 0.47147(10) 0.0562(4) Uani d . 1 1 . .
    C C16 -0.19917(14) 0.1059(3) 0.20806(13) 0.0464(5) Uani d . 1 1 . .
    H H16 -0.1940 0.1488 0.1562 0.056 Uiso calc R 1 1 . .
    C C15 -0.12410(13) 0.0491(3) 0.25270(13) 0.0445(5) Uani d . 1 1 . .
    H H15 -0.0688 0.0566 0.2310 0.053 Uiso calc R 1 1 . .
    C C10 0.02695(13) -0.0361(3) 0.39320(11) 0.0382(4) Uani d . 1 1 . .
    C C8 0.15518(13) 0.0666(3) 0.25730(13) 0.0434(5) Uani d . 1 1 . .
    C C17 -0.28144(13) 0.0993(3) 0.23975(14) 0.0456(5) Uani d . 1 1 . .
    C C9 0.05918(13) 0.1426(3) 0.37010(13) 0.0415(5) Uani d . 1 1 . .
    H H9A 0.0145 0.1966 0.3337 0.050 Uiso calc R 1 1 . .
    H H9B 0.0656 0.2148 0.4181 0.050 Uiso calc R 1 1 . .
    C C19 -0.21432(14) -0.0266(3) 0.36066(13) 0.0460(5) Uani d . 1 1 . .
    H H19 -0.2199 -0.0754 0.4113 0.055 Uiso calc R 1 1 . .
    C C18 -0.28843(13) 0.0364(3) 0.31812(13) 0.0472(5) Uani d . 1 1 . .
    C C1 0.22284(15) 0.2025(3) 0.36886(15) 0.0493(5) Uani d . 1 1 . .
    C C7 0.25214(15) 0.0779(3) 0.24589(15) 0.0515(6) Uani d . 1 1 . .
    C C2 0.29162(14) 0.1602(3) 0.31177(16) 0.0538(6) Uani d . 1 1 . .
    C C12 0.11416(19) -0.3925(4) 0.52426(17) 0.0632(7) Uani d . 1 1 . .
    H H12A 0.1582 -0.4481 0.4936 0.095 Uiso calc R 1 1 . .
    H H12B 0.0801 -0.4803 0.5499 0.095 Uiso calc R 1 1 . .
    H H12C 0.1430 -0.3183 0.5645 0.095 Uiso calc R 1 1 . .
    C C20 -0.35659(18) 0.2005(5) 0.11918(18) 0.0733(8) Uani d . 1 1 . .
    H H20A -0.3193 0.3019 0.1157 0.110 Uiso calc R 1 1 . .
    H H20B -0.4156 0.2281 0.0980 0.110 Uiso calc R 1 1 . .
    H H20C -0.3330 0.1066 0.0885 0.110 Uiso calc R 1 1 . .
    C C3 0.38247(17) 0.1899(4) 0.3186(2) 0.0751(9) Uani d . 1 1 . .
    H H3 0.4095 0.2460 0.3633 0.090 Uiso calc R 1 1 . .
    C C6 0.29985(19) 0.0199(4) 0.1836(2) 0.0729(8) Uani d . 1 1 . .
    H H6 0.2727 -0.0361 0.1390 0.087 Uiso calc R 1 1 . .
    C C21 -0.3808(2) -0.0149(7) 0.42584(19) 0.1007(14) Uani d . 1 1 . .
    H H21A -0.3607 -0.1338 0.4318 0.151 Uiso calc R 1 1 . .
    H H21B -0.4421 -0.0078 0.4380 0.151 Uiso calc R 1 1 . .
    H H21C -0.3457 0.0591 0.4620 0.151 Uiso calc R 1 1 . .
    C C4 0.43088(19) 0.1328(6) 0.2565(3) 0.0924(11) Uani d . 1 1 . .
    H H4 0.4920 0.1512 0.2589 0.111 Uiso calc R 1 1 . .
    C C5 0.3909(2) 0.0494(6) 0.1909(3) 0.0950(12) Uani d . 1 1 . .
    H H5 0.4258 0.0114 0.1501 0.114 Uiso calc R 1 1 . .
loop_
    _atom_site_aniso_label
    _atom_site_aniso_U_11
    _atom_site_aniso_U_22
    _atom_site_aniso_U_33
    _atom_site_aniso_U_12
    _atom_site_aniso_U_13
    _atom_site_aniso_U_23
    N1 0.0315(8) 0.0505(10) 0.0451(9) -0.0048(7) 0.0017(7) 0.0023(8)
    O1 0.0408(8) 0.0798(12) 0.0511(9) -0.0029(8) 0.0002(7) -0.0105(8)
    O3 0.0353(8) 0.0664(11) 0.0615(10) -0.0024(7) -0.0063(7) 0.0094(8)
    C14 0.0318(9) 0.0448(11) 0.0450(11) -0.0035(8) -0.0001(8) -0.0056(9)
    O5 0.0325(8) 0.0895(14) 0.0664(11) 0.0066(8) -0.0053(7) 0.0092(10)
    O2 0.0611(11) 0.0705(12) 0.0675(11) -0.0154(9) -0.0101(9) -0.0092(10)
    O6 0.0311(8) 0.1258(18) 0.0637(11) 0.0017(10) 0.0091(7) 0.0027(11)
    C11 0.0340(10) 0.0487(12) 0.0357(9) 0.0010(8) 0.0059(7) -0.0045(9)
    C13 0.0365(10) 0.0470(12) 0.0437(10) -0.0024(9) 0.0024(8) 0.0000(9)
    O4 0.0451(9) 0.0584(10) 0.0644(10) -0.0024(7) -0.0021(7) 0.0178(8)
    C16 0.0379(11) 0.0550(13) 0.0463(11) -0.0013(9) 0.0018(9) 0.0039(10)
    C15 0.0304(9) 0.0537(13) 0.0496(11) -0.0020(9) 0.0038(8) -0.0007(10)
    C10 0.0329(9) 0.0450(11) 0.0370(9) 0.0023(8) 0.0043(7) -0.0043(8)
    C8 0.0333(10) 0.0498(12) 0.0473(11) 0.0004(9) 0.0036(8) 0.0078(9)
    C17 0.0287(10) 0.0536(13) 0.0537(12) -0.0002(9) -0.0031(8) -0.0044(10)
    C9 0.0317(10) 0.0455(12) 0.0474(11) 0.0005(8) 0.0034(8) -0.0016(9)
    C19 0.0349(10) 0.0601(14) 0.0428(11) -0.0061(9) 0.0017(8) -0.0036(10)
    C18 0.0281(9) 0.0636(14) 0.0503(12) -0.0037(9) 0.0049(8) -0.0070(10)
    C1 0.0387(11) 0.0500(13) 0.0580(13) -0.0077(9) -0.0063(9) 0.0083(11)
    C7 0.0374(11) 0.0564(14) 0.0613(13) 0.0008(10) 0.0086(10) 0.0134(11)
    C2 0.0319(11) 0.0551(14) 0.0739(16) -0.0022(10) -0.0009(10) 0.0179(12)
    C12 0.0630(16) 0.0607(16) 0.0651(15) 0.0061(12) -0.0027(12) 0.0180(13)
    C20 0.0498(15) 0.096(2) 0.0717(17) 0.0044(14) -0.0136(12) 0.0157(16)
    C3 0.0358(13) 0.083(2) 0.105(2) -0.0079(13) -0.0043(14) 0.0220(17)
    C6 0.0498(15) 0.091(2) 0.0801(18) 0.0045(14) 0.0206(13) 0.0042(16)
    C21 0.0527(17) 0.184(4) 0.0680(18) -0.005(2) 0.0229(14) 0.006(2)
    C4 0.0316(13) 0.115(3) 0.131(3) 0.0001(15) 0.0126(16) 0.025(2)
    C5 0.0522(17) 0.117(3) 0.119(3) 0.0103(19) 0.0360(19) 0.013(2)
_geom_special_details
;
All e.s.d.'s (except the e.s.d. in the dihedral angle between two l.s. planes)
are estimated using the full covariance matrix. The cell e.s.d.'s are taken
into account individually in the estimation of e.s.d.'s in distances, angles
and torsion angles; correlations between e.s.d.'s in cell parameters are only
used when they are defined by crystal symmetry. An approximate (isotropic)
treatment of cell e.s.d.'s is used for estimating e.s.d.'s involving l.s.
planes.
;
loop_
    _geom_bond_atom_site_label_1
    _geom_bond_atom_site_label_2
    _geom_bond_site_symmetry_2
    _geom_bond_distance
    _geom_bond_publ_flag
    N1 C8 . 1.383(3) ?
    N1 C1 . 1.398(3) ?
    N1 C9 . 1.451(3) ?
    O1 C8 . 1.205(3) ?
    O3 C11 . 1.200(2) ?
    C14 C15 . 1.379(3) ?
    C14 C19 . 1.399(3) ?
    C14 C13 . 1.465(3) ?
    O5 C17 . 1.362(3) ?
    O5 C20 . 1.407(3) ?
    O2 C1 . 1.204(3) ?
    O6 C18 . 1.364(3) ?
    O6 C21 . 1.407(4) ?
    C11 O4 . 1.332(3) ?
    C11 C10 . 1.479(3) ?
    C13 C10 . 1.334(3) ?
    C13 H13 . 0.9300 ?
    O4 C12 . 1.438(3) ?
    C16 C17 . 1.377(3) ?
    C16 C15 . 1.383(3) ?
    C16 H16 . 0.9300 ?
    C15 H15 . 0.9300 ?
    C10 C9 . 1.505(3) ?
    C8 C7 . 1.487(3) ?
    C17 C18 . 1.399(3) ?
    C9 H9A . 0.9700 ?
    C9 H9B . 0.9700 ?
    C19 C18 . 1.371(3) ?
    C19 H19 . 0.9300 ?
    C1 C2 . 1.483(4) ?
    C7 C2 . 1.367(4) ?
    C7 C6 . 1.370(4) ?
    C2 C3 . 1.385(3) ?
    C12 H12A . 0.9600 ?
    C12 H12B . 0.9600 ?
    C12 H12C . 0.9600 ?
    C20 H20A . 0.9600 ?
    C20 H20B . 0.9600 ?
    C20 H20C . 0.9600 ?
    C3 C4 . 1.372(5) ?
    C3 H3 . 0.9300 ?
    C6 C5 . 1.388(4) ?
    C6 H6 . 0.9300 ?
    C21 H21A . 0.9600 ?
    C21 H21B . 0.9600 ?
    C21 H21C . 0.9600 ?
    C4 C5 . 1.370(6) ?
    C4 H4 . 0.9300 ?
    C5 H5 . 0.9300 ?
loop_
    _geom_angle_atom_site_label_1
    _geom_angle_atom_site_label_2
    _geom_angle_atom_site_label_3
    _geom_angle_site_symmetry_1
    _geom_angle_site_symmetry_3
    _geom_angle
    _geom_angle_publ_flag
    C8 N1 C1 . . 112.17(18) ?
    C8 N1 C9 . . 124.33(17) ?
    C1 N1 C9 . . 123.38(19) ?
    C15 C14 C19 . . 118.60(19) ?
    C15 C14 C13 . . 124.16(18) ?
    C19 C14 C13 . . 117.08(19) ?
    C17 O5 C20 . . 117.79(19) ?
    C18 O6 C21 . . 117.4(2) ?
    O3 C11 O4 . . 122.55(19) ?
    O3 C11 C10 . . 123.8(2) ?
    O4 C11 C10 . . 113.62(17) ?
    C10 C13 C14 . . 130.6(2) ?
    C10 C13 H13 . . 114.7 ?
    C14 C13 H13 . . 114.7 ?
    C11 O4 C12 . . 115.85(19) ?
    C17 C16 C15 . . 120.5(2) ?
    C17 C16 H16 . . 119.7 ?
    C15 C16 H16 . . 119.7 ?
    C14 C15 C16 . . 120.69(19) ?
    C14 C15 H15 . . 119.7 ?
    C16 C15 H15 . . 119.7 ?
    C13 C10 C11 . . 119.64(19) ?
    C13 C10 C9 . . 124.47(19) ?
    C11 C10 C9 . . 115.55(17) ?
    O1 C8 N1 . . 124.68(19) ?
    O1 C8 C7 . . 129.4(2) ?
    N1 C8 C7 . . 105.93(18) ?
    O5 C17 C16 . . 124.9(2) ?
    O5 C17 C18 . . 115.70(19) ?
    C16 C17 C18 . . 119.35(19) ?
    N1 C9 C10 . . 113.80(17) ?
    N1 C9 H9A . . 108.8 ?
    C10 C9 H9A . . 108.8 ?
    N1 C9 H9B . . 108.8 ?
    C10 C9 H9B . . 108.8 ?
    H9A C9 H9B . . 107.7 ?
    C18 C19 C14 . . 121.0(2) ?
    C18 C19 H19 . . 119.5 ?
    C14 C19 H19 . . 119.5 ?
    O6 C18 C19 . . 124.6(2) ?
    O6 C18 C17 . . 115.68(19) ?
    C19 C18 C17 . . 119.71(19) ?
    O2 C1 N1 . . 125.8(2) ?
    O2 C1 C2 . . 129.2(2) ?
    N1 C1 C2 . . 104.9(2) ?
    C2 C7 C6 . . 122.1(2) ?
    C2 C7 C8 . . 107.8(2) ?
    C6 C7 C8 . . 130.0(3) ?
    C7 C2 C3 . . 121.3(3) ?
    C7 C2 C1 . . 109.08(19) ?
    C3 C2 C1 . . 129.6(3) ?
    O4 C12 H12A . . 109.5 ?
    O4 C12 H12B . . 109.5 ?
    H12A C12 H12B . . 109.5 ?
    O4 C12 H12C . . 109.5 ?
    H12A C12 H12C . . 109.5 ?
    H12B C12 H12C . . 109.5 ?
    O5 C20 H20A . . 109.5 ?
    O5 C20 H20B . . 109.5 ?
    H20A C20 H20B . . 109.5 ?
    O5 C20 H20C . . 109.5 ?
    H20A C20 H20C . . 109.5 ?
    H20B C20 H20C . . 109.5 ?
    C4 C3 C2 . . 117.0(3) ?
    C4 C3 H3 . . 121.5 ?
    C2 C3 H3 . . 121.5 ?
    C7 C6 C5 . . 116.3(3) ?
    C7 C6 H6 . . 121.8 ?
    C5 C6 H6 . . 121.8 ?
    O6 C21 H21A . . 109.5 ?
    O6 C21 H21B . . 109.5 ?
    H21A C21 H21B . . 109.5 ?
    O6 C21 H21C . . 109.5 ?
    H21A C21 H21C . . 109.5 ?
    H21B C21 H21C . . 109.5 ?
    C5 C4 C3 . . 121.3(3) ?
    C5 C4 H4 . . 119.4 ?
    C3 C4 H4 . . 119.4 ?
    C4 C5 C6 . . 121.9(3) ?
    C4 C5 H5 . . 119.0 ?
    C6 C5 H5 . . 119.0 ?
loop_
    _geom_torsion_atom_site_label_1
    _geom_torsion_atom_site_label_2
    _geom_torsion_atom_site_label_3
    _geom_torsion_atom_site_label_4
    _geom_torsion_site_symmetry_1
    _geom_torsion_site_symmetry_2
    _geom_torsion_site_symmetry_3
    _geom_torsion_site_symmetry_4
    _geom_torsion
    _geom_torsion_publ_flag
    C15 C14 C13 C10 . . . . 47.1(3) ?
    C19 C14 C13 C10 . . . . -137.5(2) ?
    O3 C11 O4 C12 . . . . 3.1(3) ?
    C10 C11 O4 C12 . . . . -177.31(19) ?
    C19 C14 C15 C16 . . . . -0.7(3) ?
    C13 C14 C15 C16 . . . . 174.6(2) ?
    C17 C16 C15 C14 . . . . 1.4(4) ?
    C14 C13 C10 C11 . . . . -179.2(2) ?
    C14 C13 C10 C9 . . . . 7.8(4) ?
    O3 C11 C10 C13 . . . . 178.0(2) ?
    O4 C11 C10 C13 . . . . -1.6(3) ?
    O3 C11 C10 C9 . . . . -8.4(3) ?
    O4 C11 C10 C9 . . . . 172.04(17) ?
    C1 N1 C8 O1 . . . . -178.7(2) ?
    C9 N1 C8 O1 . . . . 5.1(4) ?
    C1 N1 C8 C7 . . . . 1.7(2) ?
    C9 N1 C8 C7 . . . . -174.50(19) ?
    C20 O5 C17 C16 . . . . 4.3(4) ?
    C20 O5 C17 C18 . . . . -175.2(2) ?
    C15 C16 C17 O5 . . . . -178.8(2) ?
    C15 C16 C17 C18 . . . . 0.7(4) ?
    C8 N1 C9 C10 . . . . 66.3(3) ?
    C1 N1 C9 C10 . . . . -109.5(2) ?
    C13 C10 C9 N1 . . . . -132.6(2) ?
    C11 C10 C9 N1 . . . . 54.2(2) ?
    C15 C14 C19 C18 . . . . -2.2(3) ?
    C13 C14 C19 C18 . . . . -177.8(2) ?
    C21 O6 C18 C19 . . . . 3.7(4) ?
    C21 O6 C18 C17 . . . . -177.4(3) ?
    C14 C19 C18 O6 . . . . -176.9(2) ?
    C14 C19 C18 C17 . . . . 4.3(3) ?
    O5 C17 C18 O6 . . . . -2.9(3) ?
    C16 C17 C18 O6 . . . . 177.6(2) ?
    O5 C17 C18 C19 . . . . 176.0(2) ?
    C16 C17 C18 C19 . . . . -3.5(3) ?
    C8 N1 C1 O2 . . . . 178.5(2) ?
    C9 N1 C1 O2 . . . . -5.3(4) ?
    C8 N1 C1 C2 . . . . -1.1(2) ?
    C9 N1 C1 C2 . . . . 175.14(19) ?
    O1 C8 C7 C2 . . . . 178.8(2) ?
    N1 C8 C7 C2 . . . . -1.7(3) ?
    O1 C8 C7 C6 . . . . -1.6(4) ?
    N1 C8 C7 C6 . . . . 177.9(3) ?
    C6 C7 C2 C3 . . . . 0.3(4) ?
    C8 C7 C2 C3 . . . . 180.0(2) ?
    C6 C7 C2 C1 . . . . -178.6(2) ?
    C8 C7 C2 C1 . . . . 1.0(3) ?
    O2 C1 C2 C7 . . . . -179.6(3) ?
    N1 C1 C2 C7 . . . . 0.0(3) ?
    O2 C1 C2 C3 . . . . 1.6(5) ?
    N1 C1 C2 C3 . . . . -178.8(3) ?
    C7 C2 C3 C4 . . . . -0.1(4) ?
    C1 C2 C3 C4 . . . . 178.6(3) ?
    C2 C7 C6 C5 . . . . -0.1(4) ?
    C8 C7 C6 C5 . . . . -179.6(3) ?
    C2 C3 C4 C5 . . . . -0.4(5) ?
    C3 C4 C5 C6 . . . . 0.7(6) ?
    C7 C6 C5 C4 . . . . -0.4(5) ?
loop_
    _geom_hbond_atom_site_label_D
    _geom_hbond_atom_site_label_H
    _geom_hbond_atom_site_label_A
    _geom_hbond_site_symmetry_A
    _geom_hbond_distance_DH
    _geom_hbond_distance_HA
    _geom_hbond_distance_DA
    _geom_hbond_angle_DHA
    C15 H15 O1 1 0.93 2.55 3.440(3) 160
    C4 H4 O5 1_655 0.93 2.50 3.354(3) 153.1
    C4 H4 O6 1_655 0.93 2.58 3.320(4) 136.5
_iucr_refine_instructions_details
;
TITL MURUGAVELSM19 in P2(1)/c
CELL  0.71073  15.0613   7.6334  16.6354   90.000   93.522   90.000
ZERR     4.00   0.0008   0.0004   0.0008    0.000    0.002    0.000
LATT   1
SYMM  - X, 1/2 + Y, 1/2 - Z
SFAC  C    H    N    O
UNIT  84   76   4    24
MERG   2
OMIT     1   0   0
FMAP   2
PLAN   20
EQIV $1 1+X, Y, Z
HTAB C4 O5_$1
EQIV $2 1+X, Y, Z
HTAB C4 O6_$2
BOND
L.S.   4
CONF
ACTA
BOND $H
WGHT    0.087400    0.863100
EXTI    0.010436
FVAR       0.54271
MOLE    1
N1    3    0.143197    0.140079    0.331848    11.00000    0.03152    0.05049 =
         0.04509    0.00233    0.00165   -0.00476
O1    4    0.096402    0.006499    0.213183    11.00000    0.04080    0.07978 =
         0.05106   -0.01048    0.00024   -0.00291
O3    4    0.166791   -0.100628    0.459298    11.00000    0.03535    0.06635 =
         0.06146    0.00941   -0.00628   -0.00237
C14   1   -0.130470   -0.018385    0.329000    11.00000    0.03179    0.04480 =
         0.04501   -0.00555   -0.00010   -0.00351
O5    4   -0.359238    0.148987    0.200218    11.00000    0.03251    0.08954 =
         0.06640    0.00921   -0.00527    0.00656
O2    4    0.230945    0.275216    0.433123    11.00000    0.06114    0.07050 =
         0.06751   -0.00917   -0.01008   -0.01544
O6    4   -0.371651    0.040417    0.346089    11.00000    0.03115    0.12575 =
         0.06370    0.00273    0.00906    0.00166
C11   1    0.090728   -0.141644    0.444082    11.00000    0.03402    0.04871 =
         0.03567   -0.00450    0.00586    0.00100
C13   1   -0.055733   -0.094776    0.377535    11.00000    0.03650    0.04700 =
         0.04367    0.00005    0.00236   -0.00239
AFIX  43
H13   2   -0.067945   -0.201667    0.401306    11.00000   -1.20000
AFIX   0
O4    4    0.056021   -0.288878    0.471470    11.00000    0.04506    0.05844 =
         0.06442    0.01782   -0.00206   -0.00244
C16   1   -0.199166    0.105867    0.208061    11.00000    0.03788    0.05497 =
         0.04631    0.00386    0.00181   -0.00131
AFIX  43
H16   2   -0.194017    0.148784    0.156233    11.00000   -1.20000
AFIX   0
C15   1   -0.124105    0.049142    0.252703    11.00000    0.03036    0.05370 =
         0.04959   -0.00073    0.00385   -0.00197
AFIX  43
H15   2   -0.068771    0.056638    0.231019    11.00000   -1.20000
AFIX   0
C10   1    0.026954   -0.036099    0.393205    11.00000    0.03293    0.04501 =
         0.03701   -0.00435    0.00435    0.00228
C8    1    0.155179    0.066636    0.257299    11.00000    0.03328    0.04977 =
         0.04725    0.00777    0.00363    0.00042
C17   1   -0.281439    0.099295    0.239747    11.00000    0.02866    0.05362 =
         0.05370   -0.00440   -0.00314   -0.00023
C9    1    0.059177    0.142568    0.370104    11.00000    0.03167    0.04546 =
         0.04739   -0.00155    0.00339    0.00051
AFIX  23
H9A   2    0.014459    0.196578    0.333664    11.00000   -1.20000
H9B   2    0.065641    0.214760    0.418093    11.00000   -1.20000
AFIX   0
C19   1   -0.214315   -0.026578    0.360664    11.00000    0.03488    0.06014 =
         0.04284   -0.00362    0.00173   -0.00615
AFIX  43
H19   2   -0.219868   -0.075444    0.411320    11.00000   -1.20000
AFIX   0
C18   1   -0.288430    0.036374    0.318118    11.00000    0.02808    0.06363 =
         0.05028   -0.00701    0.00488   -0.00371
C1    1    0.222843    0.202479    0.368859    11.00000    0.03865    0.05001 =
         0.05800    0.00831   -0.00631   -0.00772
C7    1    0.252140    0.077893    0.245887    11.00000    0.03736    0.05641 =
         0.06130    0.01337    0.00861    0.00077
C2    1    0.291619    0.160155    0.311766    11.00000    0.03187    0.05511 =
         0.07390    0.01786   -0.00094   -0.00224
C12   1    0.114155   -0.392523    0.524258    11.00000    0.06296    0.06070 =
         0.06508    0.01805   -0.00274    0.00612
AFIX 137
H12A  2    0.158202   -0.448091    0.493605    11.00000   -1.50000
H12B  2    0.080079   -0.480329    0.549905    11.00000   -1.50000
H12C  2    0.142982   -0.318319    0.564491    11.00000   -1.50000
AFIX   0
C20   1   -0.356587    0.200469    0.119179    11.00000    0.04977    0.09632 =
         0.07172    0.01570   -0.01356    0.00443
AFIX 137
H20A  2   -0.319310    0.301874    0.115744    11.00000   -1.50000
H20B  2   -0.415647    0.228053    0.097960    11.00000   -1.50000
H20C  2   -0.332995    0.106602    0.088545    11.00000   -1.50000
AFIX   0
C3    1    0.382467    0.189894    0.318617    11.00000    0.03577    0.08308 =
         0.10533    0.02200   -0.00425   -0.00786
AFIX  43
H3    2    0.409456    0.246005    0.363334    11.00000   -1.20000
AFIX   0
C6    1    0.299849    0.019914    0.183637    11.00000    0.04982    0.09079 =
         0.08015    0.00422    0.02058    0.00452
AFIX  43
H6    2    0.272722   -0.036105    0.138958    11.00000   -1.20000
AFIX   0
C21   1   -0.380766   -0.014895    0.425837    11.00000    0.05266    0.18377 =
         0.06798    0.00642    0.02285   -0.00470
AFIX 137
H21A  2   -0.360653   -0.133782    0.431840    11.00000   -1.50000
H21B  2   -0.442138   -0.007772    0.438037    11.00000   -1.50000
H21C  2   -0.345727    0.059127    0.462049    11.00000   -1.50000
AFIX   0
C4    1    0.430883    0.132845    0.256455    11.00000    0.03158    0.11537 =
         0.13105    0.02532    0.01255    0.00009
AFIX  43
H4    2    0.492031    0.151213    0.258872    11.00000   -1.20000
AFIX   0
C5    1    0.390914    0.049391    0.190928    11.00000    0.05215    0.11746 =
         0.11922    0.01333    0.03595    0.01034
AFIX  43
H5    2    0.425812    0.011371    0.150133    11.00000   -1.20000
HKLF    4
REM  MURUGAVELSM19 in P2(1)/c
REM R1 =  0.0553 for   3241 Fo > 4sig(Fo)  and  0.0869 for all   5063 data
REM    257 parameters refined using      0 restraints
END
WGHT      0.0860      0.8952
REM Highest difference peak  0.264,  deepest hole -0.173,  1-sigma level  0.049
Q1    1   0.2059  0.0604  0.2525  11.00000  0.05    0.26
Q2    1  -0.0926 -0.0388  0.3506  11.00000  0.05    0.23
Q3    1  -0.2783  0.1320  0.2890  11.00000  0.05    0.22
Q4    1   0.1415  0.0871  0.2004  11.00000  0.05    0.21
Q5    1  -0.1697 -0.0556  0.3355  11.00000  0.05    0.20
Q6    1   0.2580  0.0983  0.2085  11.00000  0.05    0.19
Q7    1   0.3324  0.1880  0.3158  11.00000  0.05    0.19
Q8    1  -0.2383  0.1219  0.2309  11.00000  0.05    0.19
Q9    1  -0.0622 -0.0445  0.2032  11.00000  0.05    0.18
Q10   1   0.1686  0.0531  0.4554  11.00000  0.05    0.18
Q11   1  -0.1193  0.0723  0.3083  11.00000  0.05    0.17
Q12   1  -0.1569  0.1441  0.2391  11.00000  0.05    0.17
Q13   1  -0.0010  0.0196  0.2856  11.00000  0.05    0.16
Q14   1   0.1076  0.1328  0.3519  11.00000  0.05    0.16
Q15   1  -0.1326 -0.0232  0.2884  11.00000  0.05    0.16
Q16   1  -0.4001  0.1617  0.2240  11.00000  0.05    0.16
Q17   1  -0.1651  0.0219  0.2182  11.00000  0.05    0.16
Q18   1  -0.2380  0.0531  0.3428  11.00000  0.05    0.16
Q19   1   0.2754  0.1631  0.2592  11.00000  0.05    0.16
Q20   1   0.1847 -0.3700  0.5025  11.00000  0.05    0.15
;
