# Supplementary material for: (E)-Methyl 3-(3,4-dimeth­oxy­phen­yl)-2-[(1,3-dioxoisoindolin-2-yl)meth­yl]acrylate
Source: Acta Crystallogr Sect E Struct Rep Online. 2012 Mar 17;68(Pt 4):o1107. doi: 10.1107/S1600536812010975 (PMC3344056; doi:10.1107/S1600536812010975)
Supplement: Supplementary file 2 [file e-68-o1107-Isup2.hkl]

#
# h,k,l, Fc-squared, Fo-squared, sigma(Fo-squared) and status flag
#
data_I
_shelx_title ' MURUGAVELSM19 in P2(1)/c'
_shelx_refln_list_code          4
_shelx_F_calc_maximum      190.85
_exptl_crystal_F_000       800.00
_reflns_d_resolution_high  0.7333
 
loop_
 _symmetry_equiv_pos_as_xyz
 'x, y, z'
 '-x, y+1/2, -z+1/2'
 '-x, -y, -z'
 'x, -y-1/2, z-1/2'
 
_cell_length_a    15.0613
_cell_length_b     7.6334
_cell_length_c    16.6354
_cell_angle_alpha  90.000
_cell_angle_beta   93.522
_cell_angle_gamma  90.000
 
_shelx_F_squared_multiplier     1.000
 
loop_
 _refln_index_h
 _refln_index_k
 _refln_index_l
 _refln_F_squared_calc
 _refln_F_squared_meas
 _refln_F_squared_sigma
 _refln_observed_status
   2   0   0    10122.59    11297.02    198.36 o
   3   0   0     1166.11     1140.01     17.42 o
   4   0   0    15029.39    16757.73    269.70 o
   5   0   0       39.65      100.42      5.33 o
   6   0   0     2177.79     2393.30     51.75 o
   7   0   0     1126.94     1035.20     19.04 o
   8   0   0      887.63      832.11     15.65 o
   9   0   0     1483.45     1419.28     26.00 o
  10   0   0      165.86      193.99      6.77 o
  11   0   0        6.49       11.81      1.58 o
  12   0   0     1892.49     1556.06     46.87 o
  13   0   0      152.33      150.68      6.73 o
  14   0   0      713.07      698.96     28.64 o
  15   0   0      363.34      312.98     10.85 o
  16   0   0        0.07       15.51     12.87 o
  17   0   0       13.77       13.69      3.50 o
  18   0   0       19.69       23.65      3.96 o
  19   0   0        5.80       -1.26      6.08 o
   1   1   0      386.98      376.77      5.23 o
   2   1   0       15.48       12.81      0.54 o
   3   1   0     1985.13     1878.96     22.18 o
   4   1   0     2596.40     2362.49     26.09 o
   5   1   0     3903.21     3652.10     40.15 o
   6   1   0        5.92        9.80      0.69 o
   7   1   0      652.45      689.41     13.92 o
   8   1   0      210.20      240.38      4.15 o
   9   1   0        0.36        1.17      0.65 o
  10   1   0      696.66      737.29     11.08 o
  11   1   0        7.85       52.32      3.63 o
  12   1   0     1295.97     1310.14     21.22 o
  13   1   0       18.21       35.27      2.82 o
  14   1   0       71.04       73.47      3.19 o
  15   1   0        5.51        5.12      1.74 o
  16   1   0       30.72       30.82      2.49 o
  17   1   0        0.42        0.99      1.90 o
  18   1   0        4.61        4.53      2.32 o
  19   1   0       28.82       33.82      4.58 o
  20   1   0       20.74       25.19      8.39 o
   0   2   0    10207.62    10352.42    178.38 o
   1   2   0      571.85     1605.33     64.94 o
   2   2   0      255.26      225.25      3.78 o
   3   2   0      233.76      231.72      6.66 o
   4   2   0     2449.37     2420.89     32.44 o
   5   2   0      714.10      679.88     11.55 o
   6   2   0       63.92       67.88      2.44 o
   7   2   0     1865.92     1865.65     27.35 o
   8   2   0      469.06      492.91      8.03 o
   9   2   0       84.72       70.79      2.16 o
  10   2   0      643.00      537.54      9.40 o
  11   2   0      141.75      130.29      3.46 o
  12   2   0      219.70      234.45      5.56 o
  13   2   0        2.72       11.06      2.09 o
  14   2   0       36.81       44.80      3.19 o
  15   2   0        8.26       11.88      2.32 o
  16   2   0        1.16        0.96      2.06 o
  17   2   0       61.80       73.28      4.15 o
  18   2   0        8.79       11.30      3.55 o
  19   2   0        2.41       11.42      4.82 o
  20   2   0        6.63       14.06      7.91 o
   1   3   0     1370.59     1243.30     17.29 o
   2   3   0       44.98       38.30      1.36 o
   3   3   0     1004.72      932.18     13.85 o
   4   3   0      220.19      207.17      3.96 o
   5   3   0      398.91      374.06      6.94 o
   6   3   0        5.57        2.98      0.98 o
   7   3   0      144.58      146.03      3.34 o
   8   3   0      168.31      173.34      3.62 o
   9   3   0        2.40        3.39      1.45 o
  10   3   0        5.11        3.47      1.26 o
  11   3   0      758.08      891.93     20.40 o
  12   3   0      423.60      381.20      8.57 o
  13   3   0       10.49       14.01      2.36 o
  14   3   0      112.06      133.36      5.60 o
  15   3   0       38.19       35.01      3.03 o
  16   3   0       14.37       17.47      2.78 o
  17   3   0        5.86        5.31      3.24 o
  18   3   0       22.55       22.16     10.34 o
  19   3   0       34.15       32.93      6.16 o
   0   4   0       42.35       69.74      3.87 o
   1   4   0       26.54       26.61      1.36 o
   2   4   0        0.52        1.38      1.50 o
   3   4   0      286.22      331.61      7.89 o
   4   4   0      160.21      146.92      4.86 o
   5   4   0       24.44       27.88      2.36 o
   6   4   0      202.11      183.69      4.62 o
   7   4   0      125.95      126.43      3.70 o
   8   4   0      300.17      310.78      6.48 o
   9   4   0      274.82      252.55      5.67 o
  10   4   0      139.31      136.37      4.25 o
  11   4   0      109.16      107.90      3.94 o
  12   4   0      106.36      105.99      4.38 o
  13   4   0       36.70       42.40      3.17 o
  14   4   0       33.44       30.93      3.02 o
  15   4   0        7.80        5.92      2.76 o
  16   4   0        2.23        3.20      3.97 o
  17   4   0        2.79        0.70      4.02 o
  18   4   0        0.01       -4.22      4.22 o
   1   5   0       58.11       71.22      2.41 o
   2   5   0        1.65        2.82      1.68 o
   3   5   0      168.25      148.27      4.10 o
   4   5   0      256.95      249.48      5.93 o
   5   5   0       35.08       41.28      2.33 o
   6   5   0      110.35      112.79      3.64 o
   7   5   0      186.45      165.77      4.69 o
   8   5   0      537.79      492.88     10.35 o
   9   5   0        5.94       11.39      3.69 o
  10   5   0        1.86       12.06      5.35 o
  11   5   0       30.96       27.95      2.69 o
  12   5   0        0.41        1.28      2.09 o
  13   5   0      112.23      105.17      4.64 o
  14   5   0       19.58       17.79      3.84 o
  15   5   0        2.13        2.70      4.48 o
  16   5   0        3.04        0.29      6.09 o
  17   5   0        4.40        4.69      7.54 o
   0   6   0       21.61       24.88      2.88 o
   1   6   0       11.80       10.45      1.70 o
   2   6   0       60.58       53.50      2.74 o
   3   6   0      109.72      103.31      3.67 o
   4   6   0      142.25      145.72      4.45 o
   5   6   0       85.36       90.80      3.55 o
   6   6   0        2.75        0.63      1.70 o
   7   6   0        8.78        5.18      1.88 o
   8   6   0        7.15        3.68      1.95 o
   9   6   0       41.65       45.66      3.01 o
  10   6   0       63.11       54.22      3.26 o
  11   6   0        0.63        0.36      2.39 o
  12   6   0       52.46       54.89      4.97 o
  13   6   0        7.03       10.32      4.28 o
  14   6   0       34.66       38.17      5.74 o
  15   6   0        5.11        5.89      4.66 o
  16   6   0        2.51       -3.06      4.54 o
   1   7   0      106.63      110.28      4.08 o
   2   7   0       22.48       23.20      2.46 o
   3   7   0       39.28       39.54      2.77 o
   4   7   0       99.91      107.05      4.19 o
   5   7   0       49.67       46.54      3.01 o
   6   7   0       19.02       16.84      2.40 o
   7   7   0        7.18        6.77      2.41 o
   8   7   0        4.09        4.83      2.81 o
   9   7   0       63.88       74.94      4.94 o
  10   7   0        5.59        8.54      3.82 o
  11   7   0       32.11       30.44      5.28 o
  12   7   0        1.34       -1.57      4.17 o
  13   7   0        2.00       -0.22      4.32 o
  14   7   0        0.54       -2.88      4.05 o
  15   7   0        2.52        0.16      4.62 o
   0   8   0        4.94        3.99      3.79 o
   1   8   0       16.99       13.61      3.18 o
   2   8   0        3.98        1.00      2.67 o
   3   8   0       10.89       10.19      3.12 o
   4   8   0       10.40        9.20      3.15 o
   5   8   0       20.66       18.93      3.47 o
   6   8   0        2.66       -0.86      2.89 o
   7   8   0        0.04       -1.06      2.87 o
   8   8   0        8.23        1.06      4.24 o
   9   8   0        2.66        6.10      4.60 o
  10   8   0        3.37        6.28      4.51 o
  11   8   0        1.40       -0.88      4.51 o
  12   8   0        0.02       -0.20      4.64 o
  13   8   0        2.47        1.23      5.11 o
   1   9   0        0.88        1.38      4.13 o
   2   9   0        5.04        3.70      4.27 o
   3   9   0        0.46        4.51      4.15 o
   4   9   0        1.89        2.97      4.32 o
   5   9   0        9.57       11.86      4.60 o
   6   9   0       11.03        7.54      4.66 o
   7   9   0        3.04        6.78      4.68 o
   8   9   0        1.74        2.69      6.23 o
   9   9   0        1.60       -0.46      7.15 o
  10   9   0        0.04        4.59      5.05 o
   0  10   0        0.56       -3.26      6.04 o
   1  10   0        0.05        4.22      4.69 o
   2  10   0        4.16       -0.35      5.42 o
   3  10   0        1.30        3.46      4.78 o
   4  10   0        3.35        0.67      4.74 o
   5  10   0        4.13        6.75      6.54 o
 -20   1   1        5.67        7.13      6.65 o
 -19   1   1       47.20       58.60      4.83 o
 -18   1   1      100.88       90.27      4.12 o
 -17   1   1        0.21       -0.08      1.88 o
 -16   1   1       12.33       11.88      1.98 o
 -15   1   1       33.56       44.17      2.66 o
 -14   1   1      261.68      243.77      6.65 o
 -13   1   1      645.48      658.70     11.64 o
 -12   1   1        3.34        8.31      1.46 o
 -11   1   1      432.36      459.60      7.15 o
 -10   1   1      233.94      280.08      4.70 o
  -9   1   1       42.31       79.80      2.76 o
  -8   1   1      485.74      520.56      7.56 o
  -7   1   1       16.10       25.16      1.00 o
  -6   1   1     2422.07     2571.75     29.67 o
  -5   1   1        1.20       80.20      3.50 o
  -4   1   1       78.43      103.85      1.66 o
  -3   1   1      662.01      655.62      8.05 o
  -2   1   1      609.25      642.40      8.40 o
  -1   1   1     1284.36     1214.28     16.31 o
   0   1   1     8758.81     8451.12    108.66 o
   1   1   1      271.51      258.82      4.22 o
   2   1   1     1162.62     1050.59     14.18 o
   3   1   1     1044.92      947.14     11.77 o
   4   1   1      100.38       93.24      1.99 o
   5   1   1     4161.53     4100.52     44.98 o
   6   1   1      429.86      430.15      5.44 o
   7   1   1        2.28        3.39      0.77 o
   8   1   1      602.16      630.44      8.97 o
   9   1   1     1490.52     1390.32     18.84 o
  10   1   1       13.48       28.22      1.41 o
  11   1   1      507.58      499.52      8.92 o
  12   1   1      239.98      247.05      5.02 o
  13   1   1     2019.03     1879.51     31.64 o
  14   1   1      571.59      535.07     10.55 o
  15   1   1       13.93       21.46      2.22 o
  16   1   1        0.05       -1.39      1.60 o
  17   1   1       71.77       80.07      3.65 o
  18   1   1       33.25       36.31      4.36 o
  19   1   1       38.27       47.63      6.12 o
  20   1   1       40.99       69.91     10.49 o
 -20   2   1       26.06       34.53      8.76 o
 -19   2   1        0.10       -2.39      4.38 o
 -18   2   1        0.55        1.83      3.86 o
 -17   2   1        9.59        5.95      2.39 o
 -16   2   1        4.93        4.52      2.25 o
 -15   2   1       51.06       53.54      3.41 o
 -14   2   1        7.44      110.65     10.19 o
 -13   2   1      565.22      519.04     10.30 o
 -12   2   1      655.63      587.43     10.48 o
 -11   2   1       79.92       77.43      2.51 o
 -10   2   1        0.69       15.77      2.65 o
  -9   2   1       98.02      146.07      3.75 o
  -8   2   1       98.85      147.32      7.58 o
  -7   2   1      176.21      196.87      3.73 o
  -6   2   1      163.92      167.90      3.20 o
  -5   2   1      285.37      261.09      3.99 o
  -4   2   1        4.05       90.38      2.93 o
  -3   2   1     2226.38     2109.97     28.33 o
  -2   2   1     2072.19     2099.55     28.16 o
  -1   2   1      144.09      176.95      7.12 o
   0   2   1    28231.87    30580.92    372.91 o
   1   2   1     5211.33     5124.08     65.14 o
   2   2   1     4327.71     4489.93     59.71 o
   3   2   1       75.48       73.60      1.78 o
   4   2   1     3447.81     3281.76     43.81 o
   5   2   1       59.26       66.48      1.53 o
   6   2   1      161.61      164.71      2.98 o
   7   2   1      239.95      267.82      4.73 o
   8   2   1      417.46      435.57      7.21 o
   9   2   1      783.51      721.57     11.38 o
  10   2   1      224.50      217.72      4.58 o
  11   2   1       68.99       63.06      2.58 o
  12   2   1       38.42      106.55      5.42 o
  13   2   1      523.22      464.95     10.94 o
  14   2   1     1280.10     1124.29     23.44 o
  15   2   1        5.29        7.74      2.53 o
  16   2   1       15.60       16.23      2.61 o
  17   2   1        1.56        3.23      2.73 o
  18   2   1       24.17       21.26      3.88 o
  19   2   1        1.50        6.59      6.42 o
  20   2   1        0.00       -6.18      6.18 o
 -19   3   1       76.73       88.90      8.14 o
 -18   3   1        0.26        0.59      4.05 o
 -17   3   1       13.83        9.38      3.44 o
 -16   3   1       31.44       30.65      3.02 o
 -15   3   1        1.71        5.24      2.15 o
 -14   3   1        0.03        6.03      2.21 o
 -13   3   1      756.90      676.10     15.02 o
 -12   3   1      905.67      809.61     15.91 o
 -11   3   1       10.03       18.21      1.94 o
 -10   3   1        0.53       11.03      2.39 o
  -9   3   1       99.24      112.13      3.04 o
  -8   3   1     1056.18      990.73     16.11 o
  -7   3   1      467.38      450.65      7.92 o
  -6   3   1       94.95      104.22      2.83 o
  -5   3   1      494.97      548.72      9.12 o
  -4   3   1      425.93      368.47      7.61 o
  -3   3   1      375.66      365.12      5.91 o
  -2   3   1      151.26      166.67      4.44 o
  -1   3   1       89.92      125.84      2.32 o
   0   3   1      159.03      160.26      2.76 o
   1   3   1     1192.85     1138.34     15.12 o
   2   3   1      242.73      256.08      4.40 o
   3   3   1      147.48      154.13      3.00 o
   4   3   1      528.64      521.58      9.20 o
   5   3   1      570.74      589.67     10.36 o
   6   3   1      752.83      806.26     12.25 o
   7   3   1        8.64        3.82      1.04 o
   8   3   1       16.63       24.59      1.75 o
   9   3   1        6.01        8.46      1.35 o
  10   3   1      246.76      230.99      4.93 o
  11   3   1       77.23       82.18      3.03 o
  12   3   1       13.01       36.42      3.67 o
  13   3   1       98.41       91.09      4.03 o
  14   3   1       21.19       26.20      2.73 o
  15   3   1        5.25        8.61      2.32 o
  16   3   1        1.13        1.42      2.41 o
  17   3   1        1.74        3.27      3.17 o
  18   3   1       13.74        7.80      4.66 o
  19   3   1       70.50       77.56     10.97 o
 -18   4   1        8.19       10.29      4.88 o
 -17   4   1        3.23        5.52      4.41 o
 -16   4   1       14.73       16.54      4.62 o
 -15   4   1        0.09       -0.59      2.41 o
 -14   4   1       78.98       77.17      3.99 o
 -13   4   1       21.80       29.26      2.90 o
 -12   4   1       36.52       36.15      2.76 o
 -11   4   1       48.62       50.21      2.95 o
 -10   4   1      214.64      205.54      5.09 o
  -9   4   1      171.44      172.98      4.43 o
  -8   4   1       78.80       75.86      2.71 o
  -7   4   1       39.81       49.96      2.35 o
  -6   4   1      384.02      337.19      6.75 o
  -5   4   1      104.98      114.95      3.20 o
  -4   4   1      196.62      198.75      4.15 o
  -3   4   1      790.49      753.48     12.35 o
  -2   4   1       84.22       96.90      3.98 o
  -1   4   1      413.40      444.68      7.31 o
   0   4   1        3.36       -1.01      1.01 o
   1   4   1      203.06      205.22      4.74 o
   2   4   1      947.66      906.15     14.59 o
   3   4   1        9.17        6.15      1.20 o
   4   4   1      131.25      131.98      3.18 o
   5   4   1      302.86      266.89      5.98 o
   6   4   1       47.00       39.63      2.12 o
   7   4   1      865.96      794.45     15.14 o
   8   4   1      432.99      373.97      7.48 o
   9   4   1        9.18        8.10      1.59 o
  10   4   1       11.89       10.86      1.99 o
  11   4   1       13.95        9.08      1.91 o
  12   4   1       20.26       20.03      2.43 o
  13   4   1        8.39        6.51      2.13 o
  14   4   1        0.82        2.85      2.11 o
  15   4   1        3.33        1.84      2.48 o
  16   4   1        8.82        5.15      3.24 o
  17   4   1        2.64        7.73      4.36 o
  18   4   1        0.32       -1.51      4.27 o
 -18   5   1        2.37       10.08      6.89 o
 -17   5   1        0.70       -1.72      4.14 o
 -16   5   1        0.39        1.36      5.75 o
 -15   5   1        1.51        0.08      3.87 o
 -14   5   1        1.14        1.92      3.19 o
 -13   5   1        1.36        4.62      2.58 o
 -12   5   1      156.14      147.66      5.43 o
 -11   5   1      190.59      186.02      5.46 o
 -10   5   1      332.73      311.06      8.22 o
  -9   5   1      723.21      684.35     13.78 o
  -8   5   1      285.90      281.19      6.76 o
  -7   5   1       19.50       18.89      1.85 o
  -6   5   1       41.00       40.15      2.31 o
  -5   5   1       86.03       69.77      2.88 o
  -4   5   1      177.37      168.58      4.55 o
  -3   5   1        2.48        4.20      1.32 o
  -2   5   1        3.51        4.70      1.32 o
  -1   5   1      224.56      217.50      4.66 o
   0   5   1      127.24      110.96      3.08 o
   1   5   1       96.39       99.58      2.91 o
   2   5   1       74.89       88.44      3.11 o
   3   5   1        3.81        4.72      1.44 o
   4   5   1      170.66      169.93      4.55 o
   5   5   1      155.16      158.29      4.40 o
   6   5   1        9.98       10.01      1.71 o
   7   5   1       67.93       65.93      2.92 o
   8   5   1      137.08      132.98      4.56 o
   9   5   1        1.52        4.96      5.38 o
  10   5   1       42.70       47.42      3.10 o
  11   5   1      182.13      202.68      6.29 o
  12   5   1       16.95       16.92      2.59 o
  13   5   1       12.12       10.38      2.88 o
  14   5   1        0.98        5.12      2.64 o
  15   5   1        3.67        1.16      3.90 o
  16   5   1        0.36       -3.24      4.07 o
  17   5   1       57.36       64.29      7.45 o
 -16   6   1        0.17       -4.49      5.02 o
 -15   6   1        8.18        9.93      4.89 o
 -14   6   1       15.02       13.27      5.03 o
 -13   6   1       31.61       31.08      5.18 o
 -12   6   1        0.14       -1.81      2.99 o
 -11   6   1        3.76        4.28      2.65 o
 -10   6   1        1.93        2.33      2.07 o
  -9   6   1       66.25       62.15      3.29 o
  -8   6   1        0.31       -1.70      1.70 o
  -7   6   1        1.46       -1.64      1.64 o
  -6   6   1        0.26       -1.61      1.63 o
  -5   6   1       38.19       36.83      2.74 o
  -4   6   1      116.82      118.96      4.00 o
  -3   6   1       53.02       62.54      2.93 o
  -2   6   1       17.29       12.69      1.83 o
  -1   6   1        9.40        4.14      1.58 o
   0   6   1        4.30        8.20      1.71 o
   1   6   1       10.52       11.02      1.79 o
   2   6   1       26.82       29.23      2.22 o
   3   6   1        3.64        5.55      1.68 o
   4   6   1       31.34       35.93      2.42 o
   5   6   1       25.88       20.49      2.16 o
   6   6   1       43.40       44.68      2.69 o
   7   6   1        2.13       -0.57      1.72 o
   8   6   1      103.44       89.92      3.73 o
   9   6   1        2.08        0.12      1.88 o
  10   6   1       42.43       39.76      3.25 o
  11   6   1       46.18       45.57      3.79 o
  12   6   1        5.37        3.86      2.66 o
  13   6   1       15.77       17.87      4.95 o
  14   6   1       17.73       21.50      5.11 o
  15   6   1       15.93        7.84      4.69 o
  16   6   1        0.17       -4.01      4.01 o
 -15   7   1        1.71        3.68      4.95 o
 -14   7   1       11.27        8.95      4.98 o
 -13   7   1       17.96       19.20      5.06 o
 -12   7   1        0.31        4.22      4.39 o
 -11   7   1       15.78       22.53      4.74 o
 -10   7   1        1.28        5.91      2.98 o
  -9   7   1       31.89       34.66      3.83 o
  -8   7   1        5.89        3.32      2.45 o
  -7   7   1       24.42       21.52      2.86 o
  -6   7   1        0.46       -0.25      2.11 o
  -5   7   1       81.08       73.43      3.57 o
  -4   7   1      142.15      129.31      4.59 o
  -3   7   1       63.29       67.84      3.43 o
  -2   7   1        5.62        2.88      1.92 o
  -1   7   1       34.48       33.44      2.61 o
   0   7   1      102.59      106.06      4.00 o
   1   7   1       75.93       73.08      3.47 o
   2   7   1       63.84       69.18      3.39 o
   3   7   1       69.57       71.56      3.50 o
   4   7   1       85.43       87.47      3.76 o
   5   7   1        0.70       -2.10      2.10 o
   6   7   1      114.69      116.91      4.81 o
   7   7   1        0.43        3.22      2.27 o
   8   7   1        0.35        0.33      2.19 o
   9   7   1       67.04       72.10      4.79 o
  10   7   1       11.89        9.19      3.25 o
  11   7   1        0.52        1.24      4.18 o
  12   7   1        0.05        3.28      4.20 o
  13   7   1        7.07       16.38      5.22 o
  14   7   1        0.05       -1.38      4.51 o
  15   7   1        1.94        2.80      4.75 o
 -13   8   1        2.13        4.12      5.26 o
 -12   8   1       10.75       10.92      5.16 o
 -11   8   1        9.41        7.78      5.10 o
 -10   8   1        1.11        5.77      4.50 o
  -9   8   1        9.07        8.61      4.62 o
  -8   8   1        3.42        7.47      4.26 o
  -7   8   1        0.86       -2.80      2.80 o
  -6   8   1        7.68        3.21      3.10 o
  -5   8   1      124.37      116.96      7.31 o
  -4   8   1      169.45      180.43      7.33 o
  -3   8   1        6.00        6.49      3.05 o
  -2   8   1        2.97        2.75      2.90 o
  -1   8   1        0.21       -2.43      2.43 o
   0   8   1        1.74        0.07      2.65 o
   1   8   1        2.20       -0.83      2.71 o
   2   8   1       13.80        8.49      3.09 o
   3   8   1       97.72       96.91      5.43 o
   4   8   1        9.71       13.59      3.29 o
   5   8   1        0.06       -2.50      2.50 o
   6   8   1        9.03        6.47      3.05 o
   7   8   1        4.57        5.05      3.01 o
   8   8   1        7.61        5.60      6.32 o
   9   8   1       26.28       25.58      5.39 o
  10   8   1        3.48        6.45      4.66 o
  11   8   1        1.80       -3.10      7.42 o
  12   8   1        2.07        1.58      4.82 o
  13   8   1        7.56        5.74      5.19 o
 -10   9   1        5.89        1.26      5.15 o
  -9   9   1        0.26        2.74      4.53 o
  -8   9   1       10.96       11.20      5.04 o
  -7   9   1        5.74        7.59      4.81 o
  -6   9   1        8.91       12.47      4.95 o
  -5   9   1       13.16       16.96      5.12 o
  -4   9   1        0.80        1.54      4.03 o
  -3   9   1       15.11       10.72      4.62 o
  -2   9   1        0.00       -3.52      3.81 o
  -1   9   1        3.58        4.08      4.36 o
   0   9   1       10.74        6.53      5.35 o
   1   9   1       27.39       26.90      5.28 o
   2   9   1        1.15        2.59      5.09 o
   3   9   1        0.18        2.98      5.45 o
   4   9   1        1.07        0.60      4.18 o
   5   9   1        0.11       -1.28      4.21 o
   6   9   1        0.84       -3.62      3.62 o
   7   9   1        2.28        4.60      4.75 o
   8   9   1       15.53       10.53     10.63 o
   9   9   1        1.76        0.62      4.82 o
  10   9   1        0.03        8.18      5.17 o
  -5  10   1        2.70       15.20      5.49 o
  -4  10   1        1.72        1.76      4.79 o
  -3  10   1        3.47        5.38      4.73 o
  -2  10   1        7.55        6.56      5.14 o
  -1  10   1        0.60       -4.31      4.31 o
   0  10   1        6.07       -0.78      4.85 o
   1  10   1        1.10       -4.07      4.07 o
   2  10   1        0.00       -2.24      4.28 o
   3  10   1        0.10        0.42      4.76 o
   4  10   1        0.48       -1.77      4.32 o
   5  10   1        0.43        4.60      4.91 o
 -20   0   2        5.74       10.27      6.76 o
 -19   0   2       49.05       60.58      9.92 o
 -18   0   2       20.84       17.67      4.05 o
 -17   0   2       26.83       39.32      4.43 o
 -16   0   2        0.00        1.43      2.59 o
 -15   0   2      170.50      189.12      7.88 o
 -14   0   2      581.22      561.73     18.98 o
 -13   0   2        0.16        7.49      2.25 o
 -12   0   2      444.10      515.25     14.93 o
 -11   0   2      141.72      170.89      4.57 o
 -10   0   2      656.31      663.29     17.87 o
  -9   0   2      180.64      112.63      3.21 o
  -8   0   2      818.98     1283.36     23.50 o
  -7   0   2     7531.42     7945.43    128.36 o
  -6   0   2      869.27      895.29     16.16 o
  -5   0   2      153.89      257.99      4.43 o
  -4   0   2     1501.11     1452.52     22.20 o
  -3   0   2        3.18        0.74      0.48 o
  -2   0   2     1508.04     1285.82     45.20 o
  -1   0   2     1334.23     1218.59     27.18 o
   1   0   2    12586.78    11656.83    259.20 o
   2   0   2    14280.42    13742.66    208.35 o
   3   0   2     1055.75     1149.07     17.59 o
   4   0   2      486.65      437.20      7.02 o
   5   0   2     1273.10     1283.35     19.79 o
   6   0   2     1681.04     1910.11     51.34 o
   7   0   2      140.86      244.48     14.93 o
   8   0   2     1049.31     1185.48     44.45 o
   9   0   2      390.29      428.24     26.61 o
  10   0   2       48.66       56.02      2.40 o
  11   0   2     1415.31     1227.72     25.13 o
  12   0   2      568.20      573.04     12.90 o
  13   0   2      134.87      171.49      7.05 o
  14   0   2      215.12      343.46     20.30 o
  15   0   2      148.62      124.54      6.21 o
  16   0   2       19.33       18.21      3.40 o
  17   0   2        5.86       10.25      3.26 o
  18   0   2      106.90       97.81     10.83 o
  19   0   2        0.17        7.71      6.35 o
  20   0   2        5.82       25.63      7.94 o
 -20   1   2        2.28       17.11      7.33 o
 -19   1   2       12.12       13.14      3.80 o
 -18   1   2      103.18       98.91      4.71 o
 -17   1   2        1.13        2.17      1.96 o
 -16   1   2        2.53        2.75      1.82 o
 -15   1   2       18.77       14.34      2.00 o
 -14   1   2        0.99        2.75      1.64 o
 -13   1   2       99.44      108.44      3.42 o
 -12   1   2        3.66       18.53      3.33 o
 -11   1   2       43.07       86.33      3.73 o
 -10   1   2       69.32       73.24      2.02 o
  -9   1   2      110.13      120.01      2.52 o
  -8   1   2      176.47      262.51      5.64 o
  -7   1   2      128.89      127.87      2.32 o
  -6   1   2       11.15       14.58      1.21 o
  -5   1   2        6.96       15.54      0.72 o
  -4   1   2      600.56      529.45      6.14 o
  -3   1   2    10019.38     9446.23    110.92 o
  -2   1   2     6109.51     6028.04     73.99 o
  -1   1   2      801.28      771.06     10.51 o
   0   1   2      158.01      164.08      2.46 o
   1   1   2     1153.69     1000.21     13.58 o
   3   1   2     1561.42     1875.91     69.36 o
   4   1   2     1321.27     1235.29     15.39 o
   5   1   2      131.86      153.75      5.71 o
   6   1   2     1786.79     1733.48     21.72 o
   7   1   2      726.52      771.01     10.14 o
   8   1   2     2093.01     2145.83     28.32 o
   9   1   2       11.22       20.61      2.94 o
  10   1   2        0.02        1.14      0.80 o
  11   1   2      968.29      909.53     13.43 o
  12   1   2      321.10      308.38      5.57 o
  13   1   2      465.11      453.35      9.05 o
  14   1   2       72.49       56.62      2.88 o
  15   1   2       27.04       32.29      2.40 o
  16   1   2        0.63        0.74      1.65 o
  17   1   2        6.13        9.36      2.68 o
  18   1   2        0.01       -0.94      3.60 o
  19   1   2        1.10        0.52      4.21 o
  20   1   2       18.70       18.08      5.57 o
 -20   2   2       11.64       16.37      7.88 o
 -19   2   2       13.79       18.88      5.27 o
 -18   2   2        0.19        1.27      3.26 o
 -17   2   2       16.11       18.00      3.34 o
 -16   2   2       35.41       34.08      3.10 o
 -15   2   2        0.39        4.10      1.95 o
 -14   2   2       26.33       27.39      3.21 o
 -13   2   2      737.24      703.16     18.37 o
 -12   2   2       82.13       89.98      2.89 o
 -11   2   2      513.94      513.48      8.70 o
 -10   2   2      106.78      100.23      2.55 o
  -9   2   2        7.45       14.47      1.14 o
  -8   2   2      456.65      440.01      6.94 o
  -7   2   2     1428.56     1431.18     20.02 o
  -6   2   2     3901.59     3676.48     52.54 o
  -5   2   2     1122.22     1069.16     14.93 o
  -4   2   2      138.23      125.12      2.17 o
  -3   2   2      878.75      857.96     11.84 o
  -2   2   2      151.88      120.74      2.50 o
  -1   2   2     7718.56     7584.32    106.77 o
   0   2   2    10047.82    10245.93    130.51 o
   1   2   2    36423.92    39137.52    552.50 o
   2   2   2     3269.18     3158.69     42.09 o
   3   2   2       43.60       41.45      1.84 o
   4   2   2       96.78      133.63      4.39 o
   5   2   2     1428.13     1435.99     19.69 o
   6   2   2       42.63       66.09      3.30 o
   7   2   2     1504.47     1557.85     35.88 o
   8   2   2      295.31      277.52      5.27 o
   9   2   2       24.08       17.99      1.45 o
  10   2   2       26.68       18.37      1.62 o
  11   2   2       40.10       83.41      3.88 o
  12   2   2      375.24      339.48      8.44 o
  13   2   2      577.91      486.59     11.35 o
  14   2   2       81.53       93.94      4.45 o
  15   2   2        7.55       18.24      3.56 o
  16   2   2       26.43       21.34      3.09 o
  17   2   2        3.30        4.10      3.03 o
  18   2   2        0.72       -0.30      3.03 o
  19   2   2        7.72        8.63      8.40 o
 -19   3   2       10.65       12.98      5.16 o
 -18   3   2        5.16        4.57      4.40 o
 -17   3   2       15.54        9.33      3.49 o
 -16   3   2       18.73       14.66      3.02 o
 -15   3   2        0.09        3.89      2.16 o
 -14   3   2       89.54       90.79      6.54 o
 -13   3   2      552.25      506.35     10.93 o
 -12   3   2       49.36       87.61      4.59 o
 -11   3   2      722.09      672.37     11.72 o
 -10   3   2      227.61      234.22      5.01 o
  -9   3   2      201.85      195.94      4.08 o
  -8   3   2        1.67        8.05      1.17 o
  -7   3   2      459.20      442.72      7.80 o
  -6   3   2      584.06      559.93      8.88 o
  -5   3   2      303.31      326.37      5.82 o
  -4   3   2      128.93      137.61      4.08 o
  -3   3   2      233.83      198.23      3.82 o
  -2   3   2      200.29      199.39      4.59 o
  -1   3   2     1997.83     2003.21     26.05 o
   0   3   2     2074.71     2007.75     26.14 o
   1   3   2       20.22       23.45      1.58 o
   2   3   2     1876.14     1848.21     26.58 o
   3   3   2      201.93      175.81      3.50 o
   4   3   2     2980.68     3020.01     48.74 o
   5   3   2     1409.60     1443.11     23.85 o
   6   3   2       30.99       36.94      1.94 o
   7   3   2       50.11       60.57      2.20 o
   8   3   2       59.26       45.88      1.85 o
   9   3   2        0.14        1.01      1.07 o
  10   3   2        3.27        2.54      2.27 o
  11   3   2      128.19      115.69      3.52 o
  12   3   2       31.62       71.07      4.54 o
  13   3   2      300.58      270.74      7.43 o
  14   3   2      334.01      282.61      7.81 o
  15   3   2        5.32        2.39      2.37 o
  16   3   2        2.44        4.09      2.68 o
  17   3   2        0.37       -1.28      3.26 o
  18   3   2       44.23       49.61      5.08 o
  19   3   2        4.70       12.16      7.47 o
 -18   4   2        8.07        2.46      5.43 o
 -17   4   2        1.86        0.94      4.27 o
 -16   4   2       21.42       37.96      3.90 o
 -15   4   2       67.88       64.49      4.65 o
 -14   4   2      155.33      145.32      6.02 o
 -13   4   2      195.49      165.58      5.62 o
 -12   4   2       39.31       43.77      3.00 o
 -11   4   2        0.09        4.64      2.67 o
 -10   4   2      734.02      676.06     12.56 o
  -9   4   2      212.64      211.12      5.06 o
  -8   4   2        5.32        6.18      1.95 o
  -7   4   2       74.81       85.51      4.39 o
  -6   4   2      249.89      254.46      5.44 o
  -5   4   2        0.05        1.00      1.05 o
  -4   4   2      852.47      844.72     13.74 o
  -3   4   2      826.97      814.16     13.26 o
  -2   4   2        0.15        0.43      1.49 o
  -1   4   2      276.74      269.26      4.86 o
   0   4   2       54.62       46.97      2.95 o
   1   4   2     3787.19     3655.04     52.52 o
   2   4   2      361.82      759.74     22.99 o
   3   4   2       11.77        9.07      1.78 o
   4   4   2      753.12      755.45     12.40 o
   5   4   2     2195.53     2149.67     33.21 o
   6   4   2      166.33      176.50      6.19 o
   7   4   2        0.19        0.06      1.33 o
   8   4   2       81.57       88.99      3.04 o
   9   4   2        5.73        3.90      1.42 o
  10   4   2        4.98        3.05      1.53 o
  11   4   2      100.70      112.77      4.25 o
  12   4   2       13.07       13.90      2.31 o
  13   4   2       45.65       39.57      3.05 o
  14   4   2       50.97       47.73      3.86 o
  15   4   2        1.52       -2.23      2.42 o
  16   4   2        0.20        1.12      3.08 o
  17   4   2        3.69        5.25      3.55 o
  18   4   2        0.56        3.46      6.62 o
 -17   5   2        3.76        2.24      6.11 o
 -16   5   2        6.81        4.40      4.28 o
 -15   5   2       24.67       21.84      5.18 o
 -14   5   2        0.07       -2.56      2.56 o
 -13   5   2       26.85       28.76      3.55 o
 -12   5   2       48.59       50.73      4.00 o
 -11   5   2      401.69      363.80      8.51 o
 -10   5   2       37.99       43.34      2.83 o
  -9   5   2        3.83       18.97      4.80 o
  -8   5   2       13.50       15.00      1.96 o
  -7   5   2      306.91      286.90      6.28 o
  -6   5   2      304.93      281.43      6.57 o
  -5   5   2       20.61       19.61      1.81 o
  -4   5   2        0.19       -0.92      1.31 o
  -3   5   2       24.32       23.93      1.81 o
  -2   5   2       26.73       22.65      2.04 o
  -1   5   2      176.14      159.34      3.75 o
   0   5   2      216.70      224.21      4.52 o
   1   5   2      492.15      460.55      8.71 o
   2   5   2      213.17      182.80      4.36 o
   3   5   2        2.12       -0.05      1.32 o
   4   5   2       15.90       14.68      1.72 o
   5   5   2       11.29        8.18      1.60 o
   6   5   2      161.84      185.92      6.50 o
   7   5   2        3.23        2.16      1.52 o
   8   5   2       30.54       26.93      2.35 o
   9   5   2      110.17       99.04      4.99 o
  10   5   2        2.35        5.55      2.09 o
  11   5   2       42.91       34.54      2.95 o
  12   5   2       27.57       21.68      3.08 o
  13   5   2       15.68       14.25      2.87 o
  14   5   2        2.48        0.69      3.19 o
  15   5   2       41.97       39.05      4.52 o
  16   5   2        0.04       -2.80      3.67 o
  17   5   2        0.30        7.45      4.92 o
 -16   6   2        1.73       -3.62      5.99 o
 -15   6   2       26.23       26.70      5.75 o
 -14   6   2        0.34       -0.48      4.32 o
 -13   6   2        3.91        3.37      3.36 o
 -12   6   2       30.08       25.25      3.46 o
 -11   6   2       18.52       22.75      3.28 o
 -10   6   2        2.95        4.14      2.41 o
  -9   6   2       18.60       24.10      2.88 o
  -8   6   2        8.06        5.82      1.79 o
  -7   6   2        4.18        2.02      1.60 o
  -6   6   2       60.12       47.61      2.76 o
  -5   6   2        1.92       -1.56      1.56 o
  -4   6   2        6.39        5.85      1.72 o
  -3   6   2      103.76      105.80      3.68 o
  -2   6   2        0.04       -0.89      1.46 o
  -1   6   2        0.92       -1.47      1.47 o
   0   6   2       80.13       68.54      3.02 o
   1   6   2        8.45        6.51      1.71 o
   2   6   2       22.95       24.65      2.14 o
   3   6   2       78.94       75.85      3.21 o
   4   6   2      415.15      423.54      9.25 o
   5   6   2       66.24       70.21      3.21 o
   6   6   2       11.14        8.42      1.93 o
   7   6   2       15.02       16.55      2.17 o
   8   6   2        3.63        6.27      1.98 o
   9   6   2        2.76        2.87      2.30 o
  10   6   2       28.39       27.35      3.00 o
  11   6   2        2.50        5.02      2.72 o
  12   6   2        0.52       -0.80      2.64 o
  13   6   2       22.78       16.69      3.77 o
  14   6   2        4.02        5.85      4.33 o
  15   6   2       10.47       17.94      5.23 o
  16   6   2        3.09        4.68      6.16 o
 -15   7   2        5.89        9.91      5.40 o
 -14   7   2        1.89       -2.19      4.44 o
 -13   7   2       15.01       23.36      5.43 o
 -12   7   2        0.54       -1.65      3.85 o
 -11   7   2        0.35        3.17      4.22 o
 -10   7   2        6.55        5.05      3.08 o
  -9   7   2       17.24       20.05      2.98 o
  -8   7   2       35.85       37.50      3.38 o
  -7   7   2        3.66        5.48      2.48 o
  -6   7   2       34.04       28.16      3.05 o
  -5   7   2       43.40       49.71      3.47 o
  -4   7   2        0.47        0.45      2.15 o
  -3   7   2       37.86       37.04      3.08 o
  -2   7   2        0.13       -1.70      1.70 o
  -1   7   2       37.05       32.08      2.51 o
   0   7   2        0.02       -0.14      1.74 o
   1   7   2        0.85        0.22      1.91 o
   2   7   2       62.85       64.10      3.20 o
   3   7   2       19.68       22.60      2.66 o
   4   7   2        5.74        6.07      2.34 o
   5   7   2       17.05       18.34      3.65 o
   6   7   2        7.76        8.87      2.53 o
   7   7   2        0.44       -1.23      2.25 o
   8   7   2       15.14       17.32      2.83 o
   9   7   2       96.78      101.45      4.83 o
  10   7   2        0.40        1.52      2.90 o
  11   7   2       38.50       43.69      9.49 o
  12   7   2        2.88        1.35      4.26 o
  13   7   2        0.32        2.36      4.54 o
  14   7   2        2.11        3.74      7.52 o
 -13   8   2        1.25       -0.74      4.63 o
 -12   8   2        3.96        7.39      5.14 o
 -11   8   2        7.12        6.97      4.85 o
 -10   8   2        2.73       -1.15      4.16 o
  -9   8   2        0.34       -0.36      4.14 o
  -8   8   2        7.52        5.34      5.30 o
  -7   8   2        0.14       -1.02      3.24 o
  -6   8   2        0.00        2.74      2.93 o
  -5   8   2        0.17        1.56      2.98 o
  -4   8   2        4.25        3.02      2.60 o
  -3   8   2       10.15       15.16      2.80 o
  -2   8   2       13.03       14.90      2.87 o
  -1   8   2        2.86       -1.66      2.39 o
   0   8   2        9.08        7.45      2.54 o
   1   8   2        0.02       -2.05      2.23 o
   2   8   2        0.46       -0.78      2.30 o
   3   8   2        0.71        2.08      2.40 o
   4   8   2        2.38        4.86      2.55 o
   5   8   2        0.41       -2.03      2.80 o
   6   8   2        0.84       -0.98      3.10 o
   7   8   2       11.02        5.89      3.54 o
   8   8   2       25.62       23.92      5.32 o
   9   8   2        4.57        0.88      4.60 o
  10   8   2       18.25       14.91      5.26 o
  11   8   2        9.20        5.78      4.94 o
  12   8   2        2.58        9.40      5.10 o
 -10   9   2       25.75       42.02      6.77 o
  -9   9   2       11.36       14.32      5.39 o
  -8   9   2        8.83        7.84      4.99 o
  -7   9   2        0.28       -0.73      4.22 o
  -6   9   2        4.20        6.32      4.62 o
  -5   9   2        8.89        7.05      4.61 o
  -4   9   2        3.65       -1.58      3.89 o
  -3   9   2        0.02       -0.58      4.13 o
  -2   9   2        0.19       -2.44      3.57 o
  -1   9   2        0.84       -3.20      3.97 o
   0   9   2        0.43       -2.30      3.97 o
   1   9   2        0.00       -3.21      3.96 o
   2   9   2        6.89        6.62      6.30 o
   3   9   2        6.95        9.70      4.59 o
   4   9   2        0.05       -3.86      3.86 o
   5   9   2        7.90        5.48      4.55 o
   6   9   2        4.16        1.63      4.53 o
   7   9   2        1.36        0.61      4.45 o
   8   9   2       18.26       19.14      5.60 o
   9   9   2       68.98       74.52      7.91 o
  10   9   2        6.98       -1.83      7.27 o
  -5  10   2        0.33       -3.29      4.71 o
  -4  10   2        2.22        4.35      5.08 o
  -3  10   2       10.81       15.82      5.63 o
  -2  10   2       10.92       16.40      5.45 o
  -1  10   2        1.43        3.70      4.77 o
   0  10   2        2.55       -3.04      4.62 o
   1  10   2        0.75        1.68      4.66 o
   2  10   2        5.48        5.91      5.12 o
   3  10   2       30.01       40.66      6.72 o
   4  10   2       42.15       55.04      7.15 o
   5  10   2        3.17       -1.14      4.65 o
 -20   1   3       40.70       44.70      5.34 o
 -19   1   3        3.80        3.76      3.50 o
 -18   1   3      188.77      183.56      6.92 o
 -17   1   3        3.65        4.39      2.21 o
 -16   1   3       27.26       23.74      2.27 o
 -15   1   3      120.09       98.86      3.70 o
 -14   1   3       29.64       24.67      2.27 o
 -13   1   3        0.69        3.57      1.55 o
 -12   1   3      170.04      272.00      6.53 o
 -11   1   3      102.07      142.99      5.32 o
 -10   1   3      118.16      109.99      2.50 o
  -9   1   3        6.13       17.34      1.08 o
  -8   1   3      713.49      823.16     10.93 o
  -7   1   3     1115.74     1111.58     13.76 o
  -6   1   3      510.93      522.31      6.74 o
  -5   1   3      202.22      219.43      2.77 o
  -4   1   3      512.60      494.10      5.76 o
  -3   1   3      319.66      296.48      3.83 o
  -2   1   3     3993.34     3823.90     44.99 o
  -1   1   3      597.32      525.75      7.80 o
   0   1   3     2826.44     2708.64     41.42 o
   1   1   3     4654.31     4306.22     64.91 o
   2   1   3     2119.87     2033.11     26.06 o
   3   1   3      136.24      129.98      2.00 o
   4   1   3      210.77      209.03      2.84 o
   5   1   3       15.58       54.60      3.99 o
   6   1   3      204.64      234.63      3.47 o
   7   1   3      166.89      218.50      7.88 o
   8   1   3       44.93       51.82      2.02 o
   9   1   3       47.39       49.74      1.55 o
  10   1   3      328.99      291.77      5.28 o
  11   1   3     1211.11     1121.88     17.12 o
  12   1   3     1653.29     1478.39     22.29 o
  13   1   3       14.37       15.85      2.07 o
  14   1   3      519.63      447.11      9.09 o
  15   1   3        2.28        7.08      1.87 o
  16   1   3       29.14       32.29      3.29 o
  17   1   3        2.53        4.39      3.53 o
  18   1   3       46.83       49.77      8.57 o
  19   1   3       20.75       15.64      4.88 o
  20   1   3       13.68       12.63      5.16 o
 -20   2   3        0.06        1.77      6.69 o
 -19   2   3        7.30       10.99      4.73 o
 -18   2   3        4.00        4.40      3.38 o
 -17   2   3       18.49       19.09      3.31 o
 -16   2   3       17.59       24.99      2.89 o
 -15   2   3        0.47        1.08      1.88 o
 -14   2   3       11.19       26.67      3.36 o
 -13   2   3      278.55      242.77      5.83 o
 -12   2   3       22.10       26.17      1.92 o
 -11   2   3        0.22       12.26      2.66 o
 -10   2   3       29.02       24.48      1.43 o
  -9   2   3        4.78        8.33      1.14 o
  -8   2   3       39.44       42.73      1.55 o
  -7   2   3     1568.52     1580.48     21.07 o
  -6   2   3       83.55       70.56      2.13 o
  -5   2   3      335.02      319.70      4.96 o
  -4   2   3      742.27      682.76      9.71 o
  -3   2   3      695.39      694.29      9.75 o
  -2   2   3       38.59      166.19      3.71 o
  -1   2   3     7646.92     7704.40     97.84 o
   0   2   3    19061.90    19582.40    238.76 o
   1   2   3     2704.87     2631.54     33.66 o
   2   2   3     3924.38     3979.38     55.87 o
   3   2   3      637.44      655.84      9.67 o
   4   2   3       13.29       28.57      1.11 o
   5   2   3      215.64      239.38      3.84 o
   6   2   3      540.25      538.15      7.97 o
   7   2   3       14.68       41.29      4.55 o
   8   2   3        3.43        4.87      0.84 o
   9   2   3      132.16      142.51      3.33 o
  10   2   3      142.93      136.68      3.58 o
  11   2   3      435.35      401.37      7.97 o
  12   2   3       34.93       38.88      2.67 o
  13   2   3       84.71       89.03      4.00 o
  14   2   3        3.52       15.82      2.44 o
  15   2   3      249.44      210.19      7.29 o
  16   2   3       14.55       14.28      2.86 o
  17   2   3        5.67        2.96      3.05 o
  18   2   3        0.04       -3.67      3.89 o
  19   2   3        2.15        3.38      4.36 o
 -19   3   3        6.80        6.28      6.62 o
 -18   3   3        1.16        1.92      3.15 o
 -17   3   3       12.77       13.42      3.20 o
 -16   3   3       19.40       18.68      3.11 o
 -15   3   3       19.72       20.27      4.37 o
 -14   3   3        7.25        6.67      2.24 o
 -13   3   3      273.09      258.92      6.68 o
 -12   3   3        0.14       -1.12      1.64 o
 -11   3   3      198.50      174.44      4.26 o
 -10   3   3      165.62      156.25      3.84 o
  -9   3   3      492.70      475.98      8.05 o
  -8   3   3     1003.02     1015.39     16.50 o
  -7   3   3        8.74       12.23      1.13 o
  -6   3   3      324.49      297.80      5.21 o
  -5   3   3     1336.07     1322.22     20.63 o
  -4   3   3       72.82       67.55      1.94 o
  -3   3   3      115.24      108.53      2.49 o
  -2   3   3      819.74      763.37     12.23 o
  -1   3   3     1735.30     1643.59     23.94 o
   0   3   3      488.59      481.34      7.58 o
   1   3   3       14.19       24.61      2.33 o
   2   3   3        0.05        2.80      0.80 o
   3   3   3       21.49       19.24      1.09 o
   4   3   3       53.08       58.93      1.92 o
   5   3   3       19.27       15.36      3.23 o
   6   3   3      767.09      699.63     12.16 o
   7   3   3      606.03      613.54      9.18 o
   8   3   3       14.88       33.00      4.35 o
   9   3   3        4.82       14.42      5.35 o
  10   3   3      378.59      340.01      7.47 o
  11   3   3      240.24      214.45      5.50 o
  12   3   3        0.79        1.88      1.79 o
  13   3   3       46.04       45.98      3.09 o
  14   3   3      110.80      112.74      5.23 o
  15   3   3        1.23       -0.60      2.46 o
  16   3   3        1.62        2.06      3.04 o
  17   3   3       28.60       27.87      4.08 o
  18   3   3      121.54      141.57      9.45 o
  19   3   3        9.95        6.11      7.27 o
 -18   4   3        0.51        0.36      4.69 o
 -17   4   3        0.09        0.51      3.36 o
 -16   4   3        5.40        7.82      3.00 o
 -15   4   3        1.47        8.94      3.50 o
 -14   4   3      148.82      149.28      6.31 o
 -13   4   3        3.08       11.05      4.32 o
 -12   4   3       38.87       36.48      3.10 o
 -11   4   3      405.65      392.02      8.20 o
 -10   4   3       17.37       25.61      3.12 o
  -9   4   3      302.83      298.40      6.44 o
  -8   4   3        0.19        2.96      1.72 o
  -7   4   3      612.74      579.81     10.08 o
  -6   4   3        2.51        2.85      1.11 o
  -5   4   3      116.25      126.20      2.92 o
  -4   4   3       52.38       52.28      2.15 o
  -3   4   3      108.28       90.89      5.82 o
  -2   4   3      919.18      912.63     14.70 o
  -1   4   3        0.19      186.39     12.08 o
   0   4   3     2714.75     2681.14     38.80 o
   1   4   3     3369.33     3350.21     50.88 o
   2   4   3     1580.36     1573.56     24.49 o
   3   4   3        0.78        2.30      1.57 o
   4   4   3      152.44      152.73      3.45 o
   5   4   3       99.85       96.96      2.70 o
   6   4   3        1.87        3.16      1.19 o
   7   4   3      124.15      117.17      4.93 o
   8   4   3        2.86        3.87      1.43 o
   9   4   3       27.67       23.71      1.87 o
  10   4   3      183.74      160.46      5.43 o
  11   4   3       60.97       70.70      3.87 o
  12   4   3        0.28        1.07      2.55 o
  13   4   3       45.78       45.12      3.69 o
  14   4   3      140.00      125.07      5.59 o
  15   4   3       45.93       38.48      3.83 o
  16   4   3       11.99        6.59      3.47 o
  17   4   3        5.14        3.13      4.10 o
  18   4   3       17.46       20.30      8.05 o
 -17   5   3        4.51        4.79      4.59 o
 -16   5   3        0.08        1.22      4.21 o
 -15   5   3        1.10        0.90      3.03 o
 -14   5   3        4.98        3.91      2.82 o
 -13   5   3       22.62       24.29      3.40 o
 -12   5   3      124.40      127.35      5.80 o
 -11   5   3      112.70      126.39      5.66 o
 -10   5   3      101.63       91.05      3.77 o
  -9   5   3       19.54       21.76      2.19 o
  -8   5   3       27.39       35.49      2.36 o
  -7   5   3        0.75       -1.31      1.31 o
  -6   5   3        0.60       -1.15      1.30 o
  -5   5   3      543.70      520.69     10.63 o
  -4   5   3       38.58       38.20      2.07 o
  -3   5   3       87.92       82.66      2.69 o
  -2   5   3      364.45      358.72      6.75 o
  -1   5   3      227.08      239.11      4.99 o
   0   5   3      442.16      436.28      7.87 o
   1   5   3      409.62      399.46      7.76 o
   2   5   3       53.23       54.08      2.33 o
   3   5   3       12.32        8.25      1.41 o
   4   5   3      119.23      139.88      3.76 o
   5   5   3      154.02      139.66      4.10 o
   6   5   3       11.72       10.05      1.70 o
   7   5   3       41.97       44.04      2.51 o
   8   5   3       42.46       38.79      2.62 o
   9   5   3      158.99      144.16      4.86 o
  10   5   3       55.51       64.99      3.98 o
  11   5   3       13.20       15.16      2.75 o
  12   5   3        4.73        1.71      2.36 o
  13   5   3        0.54        0.89      2.34 o
  14   5   3       23.90       29.04      3.99 o
  15   5   3       10.79        9.31      3.59 o
  16   5   3        4.82        1.83      4.14 o
  17   5   3       18.25       26.38      8.35 o
 -16   6   3        3.63       -0.17      4.70 o
 -15   6   3        0.93        0.29      4.21 o
 -14   6   3       15.41       10.09      4.64 o
 -13   6   3       22.85       25.30      3.58 o
 -12   6   3        1.51        0.80      2.99 o
 -11   6   3       17.60       20.55      3.31 o
 -10   6   3       94.82      102.55      4.79 o
  -9   6   3       17.02       16.97      2.75 o
  -8   6   3       30.88       29.13      2.94 o
  -7   6   3       22.95       23.47      2.11 o
  -6   6   3        0.77       -0.69      1.56 o
  -5   6   3        1.66       -0.18      1.59 o
  -4   6   3       91.95       85.85      3.33 o
  -3   6   3      117.23      111.42      3.80 o
  -2   6   3        4.44        0.66      1.59 o
  -1   6   3       21.89       21.57      2.02 o
   0   6   3        1.68       -0.81      1.56 o
   1   6   3      201.01      169.25      4.77 o
   2   6   3        7.29        4.26      1.73 o
   3   6   3       81.86       89.54      3.54 o
   4   6   3      303.07      293.65      7.04 o
   5   6   3       26.79       27.26      2.33 o
   6   6   3        9.26        8.24      1.99 o
   7   6   3      214.27      202.29      6.31 o
   8   6   3      348.57      351.95      9.26 o
   9   6   3        0.00       -0.16      2.18 o
  10   6   3      140.94      121.39      5.02 o
  11   6   3      110.55      109.90      5.88 o
  12   6   3        5.22        7.73      2.79 o
  13   6   3        0.06       -1.35      3.08 o
  14   6   3        5.18        8.04      4.65 o
  15   6   3        2.09        0.75      5.11 o
  16   6   3        1.26        8.45      7.10 o
 -15   7   3        6.62       10.33      5.49 o
 -14   7   3        4.97        2.28      6.06 o
 -13   7   3        0.63        2.20      4.48 o
 -12   7   3       21.66       28.72      5.49 o
 -11   7   3      139.71      129.76      8.90 o
 -10   7   3       46.90       54.25      4.04 o
  -9   7   3        5.27        6.60      2.71 o
  -8   7   3        2.93        6.54      2.59 o
  -7   7   3      105.99       99.79      4.72 o
  -6   7   3      146.76      142.24      5.47 o
  -5   7   3        4.01        3.77      2.37 o
  -4   7   3        1.76        0.30      2.15 o
  -3   7   3        3.87        5.77      2.21 o
  -2   7   3        2.71        2.27      2.16 o
  -1   7   3       27.23       30.05      2.80 o
   0   7   3        1.93        0.43      2.05 o
   1   7   3       31.18       35.21      3.05 o
   2   7   3       51.36       47.66      3.67 o
   3   7   3       80.59       84.29      4.20 o
   4   7   3       36.00       40.17      3.22 o
   5   7   3       19.32       20.30      3.66 o
   6   7   3        3.38        3.47      2.38 o
   7   7   3       96.29       98.67      6.89 o
   8   7   3        7.32        7.52      3.20 o
   9   7   3       40.59       45.72      3.65 o
  10   7   3        0.56        1.70      2.84 o
  11   7   3       14.90       13.72      4.85 o
  12   7   3        4.53        6.75      4.57 o
  13   7   3        1.01        0.67      4.74 o
  14   7   3        5.22        3.15      5.92 o
 -12   8   3       16.07       10.67      5.41 o
 -11   8   3        1.36       -1.99      4.48 o
 -10   8   3       32.38       36.75      6.09 o
  -9   8   3       34.75       43.34      6.26 o
  -8   8   3        0.01        0.75      6.04 o
  -7   8   3        9.43        9.40      3.62 o
  -6   8   3        6.47        5.42      2.75 o
  -5   8   3        4.00       -1.42      2.44 o
  -4   8   3        0.13        1.51      2.54 o
  -3   8   3       73.86       85.46      4.76 o
  -2   8   3       87.64      101.20      4.86 o
  -1   8   3        0.86       -2.19      2.19 o
   0   8   3        0.03       -1.17      2.37 o
   1   8   3        0.10       -2.25      2.25 o
   2   8   3        0.01       -0.60      2.37 o
   3   8   3        5.14        2.88      2.88 o
   4   8   3       29.38       32.11      3.39 o
   5   8   3        0.45        0.27      2.40 o
   6   8   3       26.64       34.92      3.57 o
   7   8   3        6.52        9.54      3.93 o
   8   8   3        8.88        7.56      4.28 o
   9   8   3        9.12        6.29      4.74 o
  10   8   3        0.95       -4.19      4.19 o
  11   8   3        0.48       -2.48      4.50 o
  12   8   3        0.00        0.50      4.85 o
 -10   9   3       28.79       33.31      6.67 o
  -9   9   3        0.04        9.05      5.37 o
  -8   9   3       13.80       11.66      7.22 o
  -7   9   3        2.04       -1.77      8.86 o
  -6   9   3       11.15       15.64      8.11 o
  -5   9   3        5.81       11.88      4.74 o
  -4   9   3       23.89       30.98      5.81 o
  -3   9   3       20.21       20.77      4.98 o
  -2   9   3        3.98        7.81      4.43 o
  -1   9   3       15.78       16.21      8.45 o
   0   9   3        0.01       -3.85      3.85 o
   1   9   3        0.05       -4.08      5.87 o
   2   9   3       10.83        6.47      4.59 o
   3   9   3        9.08       13.27      4.77 o
   4   9   3        5.63        6.77      4.37 o
   5   9   3        7.16        6.18      4.64 o
   6   9   3        0.08        4.91      4.80 o
   7   9   3       10.65       14.21      5.26 o
   8   9   3        0.24       -2.10      4.62 o
   9   9   3        8.85        6.34      5.29 o
  -5  10   3        1.26        0.77      4.95 o
  -4  10   3        5.04        1.51      4.78 o
  -3  10   3        0.13       -3.37      4.81 o
  -2  10   3        8.29        8.51      5.15 o
  -1  10   3        1.31       -0.34      4.90 o
   0  10   3        0.06       -1.44      5.92 o
   1  10   3        0.11        0.95      4.88 o
   2  10   3        2.73        9.90      5.47 o
   3  10   3        0.09        3.08      4.66 o
   4  10   3       10.42       19.08      5.86 o
 -20   0   4       18.85       37.70      6.25 o
 -19   0   4        2.81        4.89      6.04 o
 -18   0   4        5.65       13.14      5.14 o
 -17   0   4       40.87       35.12      5.33 o
 -16   0   4       48.71       63.61      4.96 o
 -15   0   4        4.84        6.37      2.86 o
 -14   0   4      453.89      400.48     12.28 o
 -13   0   4      842.63      773.16     18.86 o
 -12   0   4      877.86      814.83     17.58 o
 -11   0   4      299.78      295.88      7.46 o
 -10   0   4        5.80       11.90      1.54 o
  -9   0   4      325.82      359.62      8.29 o
  -8   0   4        2.12      128.42     22.39 o
  -7   0   4     4024.29     4030.63     65.60 o
  -5   0   4    10750.86    10774.28    173.91 o
  -4   0   4     3217.15     3067.35     49.43 o
  -3   0   4     5715.94     5818.02    101.38 o
  -2   0   4     4952.73     5087.15     88.75 o
  -1   0   4      359.42      379.33      9.74 o
   0   0   4        5.41       10.97      1.26 o
   1   0   4     3011.46     3100.71    133.24 o
   2   0   4     1983.90     1886.38     32.87 o
   3   0   4     4299.59     4575.29    136.79 o
   4   0   4       66.64      134.00     11.63 o
   5   0   4      179.73      225.43     11.44 o
   6   0   4      444.97      680.19     13.84 o
   7   0   4     1962.63     1856.27     30.90 o
   8   0   4       72.17       62.25      2.91 o
   9   0   4      324.63      340.28     12.10 o
  10   0   4       85.52       80.60      3.08 o
  11   0   4      233.65      285.76      7.52 o
  12   0   4      265.60      219.46      6.16 o
  13   0   4        8.71       75.31      7.67 o
  14   0   4        1.27       11.37      2.83 o
  15   0   4        5.91        5.42      2.62 o
  16   0   4       44.84       39.35      5.07 o
  17   0   4       28.28       27.47      6.69 o
  18   0   4        9.26       17.21      6.59 o
  19   0   4        5.12        1.43      5.87 o
 -20   1   4        4.52        4.78      3.74 o
 -19   1   4       17.49       20.51      3.73 o
 -18   1   4       45.84       56.69      4.30 o
 -17   1   4      107.07      103.57      4.49 o
 -16   1   4        8.44        7.86      2.15 o
 -15   1   4       30.72       33.96      2.45 o
 -14   1   4       63.65       64.12      3.00 o
 -13   1   4       24.58       22.84      1.88 o
 -12   1   4      304.11      276.80      5.20 o
 -11   1   4       26.53       26.44      1.53 o
 -10   1   4       15.93       30.60      1.65 o
  -9   1   4     1284.21     1286.60     17.52 o
  -8   1   4      207.54      204.91      3.34 o
  -7   1   4      896.54      879.50     11.04 o
  -6   1   4      589.46      679.34     10.09 o
  -4   1   4        5.29        4.41      0.42 o
  -3   1   4      749.85      719.90      9.81 o
  -2   1   4    11725.39    11359.72    152.69 o
  -1   1   4     4315.89     4156.48     66.73 o
   0   1   4     1442.90     1368.55     26.37 o
   1   1   4      415.52      393.88      6.72 o
   2   1   4     1720.90     1582.11     22.55 o
   3   1   4       35.87       27.98      0.69 o
   4   1   4     2380.46     2315.36     28.61 o
   5   1   4     2093.14     2106.52     27.38 o
   6   1   4      171.98      232.26      7.30 o
   7   1   4      341.22      360.50      4.91 o
   8   1   4      236.98      307.04     15.45 o
   9   1   4      633.52      647.81      9.67 o
  10   1   4        7.66       11.49      1.12 o
  11   1   4        6.04        9.98      1.87 o
  12   1   4      261.79      244.36      5.51 o
  13   1   4      563.75      498.94     10.37 o
  14   1   4       85.23       90.08      3.62 o
  15   1   4        0.56        2.80      2.26 o
  16   1   4        0.16        3.07      2.38 o
  17   1   4        7.66        8.50      5.14 o
  18   1   4        0.00        1.59      3.66 o
  19   1   4       34.21       40.06      9.32 o
 -20   2   4       36.20       50.63      9.41 o
 -19   2   4        0.10        1.80      4.22 o
 -18   2   4        0.21        2.08      3.39 o
 -17   2   4        2.42        8.50      2.68 o
 -16   2   4        3.84        8.05      2.45 o
 -15   2   4       18.55       17.17      2.61 o
 -14   2   4       97.60       84.66      3.46 o
 -13   2   4       59.90       51.89      5.29 o
 -12   2   4       58.18       55.36      3.35 o
 -11   2   4      321.07      330.10      6.18 o
 -10   2   4       68.32       72.14      3.49 o
  -9   2   4      162.96      153.26      3.18 o
  -8   2   4       48.25       49.42      1.58 o
  -7   2   4      448.25      473.98      7.24 o
  -6   2   4      548.95      623.59     28.99 o
  -5   2   4      127.96      296.40      9.18 o
  -4   2   4     1526.11     1577.18     22.88 o
  -3   2   4     3044.99     3077.69     41.32 o
  -2   2   4      230.89      226.23      3.52 o
  -1   2   4     1639.49     1639.60     23.51 o
   0   2   4      420.91      403.11      6.25 o
   1   2   4     2708.97     2599.65     36.90 o
   2   2   4     2178.71     2142.27     27.54 o
   3   2   4      183.58      163.16      3.68 o
   4   2   4        5.87       11.05      2.19 o
   5   2   4     2943.58     3004.66     40.43 o
   6   2   4     1029.68     1079.44     15.21 o
   7   2   4       13.03       21.47      1.18 o
   8   2   4      759.92      756.85     11.10 o
   9   2   4      112.09      139.79      4.32 o
  10   2   4       33.49       31.40      3.90 o
  11   2   4      652.05      560.66     10.51 o
  12   2   4      397.94      382.55      9.19 o
  13   2   4       21.86       25.40      2.39 o
  14   2   4       31.10       44.03      3.50 o
  15   2   4        9.24       24.00      3.38 o
  16   2   4       15.26       12.93      2.85 o
  17   2   4       18.09       23.42      4.85 o
  18   2   4        6.34        4.31      4.24 o
  19   2   4        1.14        4.67      4.38 o
 -19   3   4        4.82       10.75      4.70 o
 -18   3   4       36.82       36.48      5.60 o
 -17   3   4        6.82        4.94      3.08 o
 -16   3   4       53.03       64.99      4.51 o
 -15   3   4      130.71      125.47      5.70 o
 -14   3   4      133.41      110.67      5.25 o
 -13   3   4        4.04        6.77      2.19 o
 -12   3   4      126.91      109.05      3.64 o
 -11   3   4       98.88      116.41      3.62 o
 -10   3   4      177.10      167.73      4.27 o
  -9   3   4      150.03      168.27      3.68 o
  -8   3   4        1.49        1.97      1.00 o
  -7   3   4      193.96      203.15      3.96 o
  -6   3   4       24.10      111.93      6.14 o
  -5   3   4      314.11      303.35      5.19 o
  -4   3   4      258.29      268.80     10.56 o
  -3   3   4       29.55       29.90      1.92 o
  -2   3   4       52.11       50.65      1.52 o
  -1   3   4      374.82      312.25      4.58 o
   0   3   4       89.78       75.34      2.05 o
   1   3   4       12.25       12.94      0.78 o
   2   3   4     1721.28     1628.91     23.49 o
   3   3   4      548.35      529.37      9.35 o
   5   3   4      343.39      363.39      6.70 o
   6   3   4      481.27      563.29     16.10 o
   7   3   4       54.25       71.40      2.07 o
   8   3   4       47.11       44.52      1.81 o
   9   3   4       18.37       15.04      1.51 o
  10   3   4       35.66       33.94      2.05 o
  11   3   4       63.23       68.60      2.98 o
  12   3   4       34.99       27.55      2.44 o
  13   3   4      384.24      365.16     10.32 o
  14   3   4      180.56      176.06      7.30 o
  15   3   4       74.28       80.32      4.60 o
  16   3   4       17.48       14.56      3.41 o
  17   3   4       13.29       26.21      5.14 o
  18   3   4       21.28       18.20      4.97 o
  19   3   4       17.92       24.34      8.01 o
 -18   4   4        0.73        3.43      6.28 o
 -17   4   4        2.21        4.19      3.59 o
 -16   4   4       47.42       64.87      4.79 o
 -15   4   4       10.62       11.73      3.09 o
 -14   4   4        0.34       -0.83      2.49 o
 -13   4   4      423.05      391.75     10.15 o
 -12   4   4       36.05       32.44      2.99 o
 -11   4   4      397.36      377.12      7.94 o
 -10   4   4      275.72      278.92      6.75 o
  -9   4   4      247.27      221.11      5.19 o
  -8   4   4      146.78      134.18      3.67 o
  -7   4   4       13.81       19.63      1.50 o
  -6   4   4        0.59        2.73      1.06 o
  -5   4   4      332.69      336.69      5.88 o
  -4   4   4      293.65      299.43      5.63 o
  -3   4   4       42.65       39.26      3.16 o
  -2   4   4      460.74      443.85      8.35 o
  -1   4   4      589.87      551.93      9.45 o
   0   4   4      634.20      572.45      9.76 o
   1   4   4     5069.37     4952.47     80.24 o
   2   4   4     1091.81     1102.41     24.90 o
   3   4   4        4.59        5.06      2.22 o
   4   4   4       33.68      147.98      6.49 o
   5   4   4      265.56      309.78      6.07 o
   6   4   4      122.17      130.73      4.03 o
   7   4   4      274.12      298.84      6.53 o
   8   4   4      113.87      129.74      4.98 o
   9   4   4        0.82        7.22      1.50 o
  10   4   4        0.10       -1.51      1.51 o
  11   4   4       12.33       14.43      2.46 o
  12   4   4        4.42        2.06      2.26 o
  13   4   4      165.14      155.11      6.04 o
  14   4   4       39.29       45.85      5.76 o
  15   4   4       99.44       99.34      6.15 o
  16   4   4       13.37       27.82      5.22 o
  17   4   4       47.74       55.96      8.22 o
  18   4   4       18.89       25.25      5.69 o
 -17   5   4        4.75        2.51      6.08 o
 -16   5   4        0.05       -1.80      3.33 o
 -15   5   4       16.96       15.08      3.74 o
 -14   5   4       26.20       33.03      3.80 o
 -13   5   4      146.94      135.89      6.19 o
 -12   5   4        7.71        6.37      2.71 o
 -11   5   4      157.51      153.98      7.32 o
 -10   5   4        8.91        7.44      2.59 o
  -9   5   4      142.64      136.54      5.43 o
  -8   5   4       67.29       64.59      2.91 o
  -7   5   4       86.81       81.08      2.93 o
  -6   5   4       20.65       17.97      1.70 o
  -5   5   4      107.31      119.60      3.46 o
  -4   5   4       33.02       27.71      1.73 o
  -3   5   4       96.98      104.79      2.93 o
  -2   5   4       38.04       34.64      2.77 o
  -1   5   4      198.99      212.45      4.97 o
   0   5   4      220.80      235.33      5.32 o
   1   5   4       15.75       12.12      1.71 o
   2   5   4       32.16       34.49      2.15 o
   3   5   4      227.42      228.76      5.57 o
   4   5   4       81.16       78.16      2.73 o
   5   5   4       49.22       66.08      4.59 o
   6   5   4      272.46      263.49      6.26 o
   7   5   4        2.50       -0.63      1.48 o
   8   5   4       52.43       56.72      2.99 o
   9   5   4       36.77       30.86      2.89 o
  10   5   4      131.23      121.30      5.23 o
  11   5   4        0.79       -1.48      2.20 o
  12   5   4       15.44       18.90      3.01 o
  13   5   4        8.58        6.17      2.70 o
  14   5   4       32.66       32.58      4.18 o
  15   5   4        0.17        1.60      3.28 o
  16   5   4        1.94        5.25      4.53 o
  17   5   4        6.76        5.06      6.79 o
 -16   6   4        2.18        6.37      4.93 o
 -15   6   4        3.19       -0.51      4.11 o
 -14   6   4        0.60       -2.47      4.18 o
 -13   6   4        2.67        6.61      3.06 o
 -12   6   4        4.50        6.74      2.99 o
 -11   6   4        2.63        7.53      2.73 o
 -10   6   4        2.46        4.58      2.93 o
  -9   6   4       93.98       91.76      4.52 o
  -8   6   4        2.69        4.77      2.24 o
  -7   6   4       31.08       26.83      2.77 o
  -6   6   4        6.30        5.10      1.89 o
  -5   6   4       13.57       10.12      1.83 o
  -4   6   4       44.59       45.74      2.64 o
  -3   6   4        8.44        7.49      1.88 o
  -2   6   4        4.12        1.16      2.04 o
  -1   6   4        8.21        0.74      1.71 o
   0   6   4      343.30      302.86      7.09 o
   1   6   4       72.47       72.26      3.63 o
   2   6   4      542.13      505.42     10.60 o
   3   6   4      153.40      177.19      5.53 o
   4   6   4        5.29        3.13      1.91 o
   5   6   4        2.32        2.16      1.98 o
   6   6   4       45.14       49.05      3.16 o
   7   6   4       92.59       86.59      4.09 o
   8   6   4      119.98      120.12      4.88 o
   9   6   4        5.51        4.93      2.38 o
  10   6   4       39.20       36.21      3.21 o
  11   6   4       39.34       43.74      3.58 o
  12   6   4       26.06       24.83      3.90 o
  13   6   4        0.00        3.79      3.30 o
  14   6   4       19.43       16.62      4.01 o
  15   6   4        0.21       -6.15      6.15 o
  16   6   4       14.97       18.10      8.28 o
 -14   7   4        0.21       -1.32      4.50 o
 -13   7   4        6.65        7.29      9.76 o
 -12   7   4       70.04       76.72      7.50 o
 -11   7   4        1.99        6.25      3.69 o
 -10   7   4       82.81       90.55      4.95 o
  -9   7   4        4.86        5.76      2.73 o
  -8   7   4       51.70       48.47      3.74 o
  -7   7   4       49.58       51.11      3.85 o
  -6   7   4       39.16       40.77      3.35 o
  -5   7   4        1.63        0.02      2.21 o
  -4   7   4        0.03       -2.00      2.00 o
  -3   7   4        7.24        7.51      2.30 o
  -2   7   4       10.76        7.25      2.31 o
  -1   7   4       16.94       17.14      2.55 o
   0   7   4       31.11       31.58      2.91 o
   1   7   4        0.46       -1.93      1.93 o
   2   7   4        2.33        1.19      2.20 o
   3   7   4      110.99      112.26      4.65 o
   4   7   4      152.27      154.80      5.63 o
   5   7   4        2.88        0.12      2.23 o
   6   7   4        1.92        0.95      2.28 o
   7   7   4       29.46       28.30      3.14 o
   8   7   4       54.92       65.65      4.06 o
   9   7   4        1.00       -1.57      2.50 o
  10   7   4        2.70       -1.64      2.81 o
  11   7   4        4.89        4.88      3.47 o
  12   7   4        2.21        0.22      4.16 o
  13   7   4        0.05       -0.77      4.42 o
  14   7   4        2.77        0.31      6.79 o
 -12   8   4        0.81       -2.15      4.59 o
 -11   8   4        9.28       11.35      5.29 o
 -10   8   4       31.40       35.58      5.91 o
  -9   8   4       23.35       27.42      5.48 o
  -8   8   4        0.98        6.19      4.56 o
  -7   8   4        0.02        1.32      2.96 o
  -6   8   4        0.33        3.91      2.68 o
  -5   8   4        2.46       -0.63      2.43 o
  -4   8   4        2.35        3.78      2.51 o
  -3   8   4        4.15        7.74      2.65 o
  -2   8   4        3.03        2.70      2.47 o
  -1   8   4       20.58       18.39      2.92 o
   0   8   4        3.29        0.43      2.38 o
   1   8   4        5.96        2.06      2.46 o
   2   8   4        0.41       -0.36      2.35 o
   3   8   4       10.92       11.04      2.72 o
   4   8   4        7.69        9.98      2.73 o
   5   8   4        3.69        1.56      2.64 o
   6   8   4        8.18        8.69      2.85 o
   7   8   4       32.54       30.94      3.91 o
   8   8   4        5.67        2.50      4.31 o
   9   8   4        5.41       -1.16      5.26 o
  10   8   4       19.40       26.20      7.89 o
  11   8   4        9.77       11.39      5.16 o
  12   8   4        0.52       -0.53      4.69 o
  -9   9   4        1.20        5.86      5.10 o
  -8   9   4        5.69       15.57      5.33 o
  -7   9   4        0.23       -2.71      4.33 o
  -6   9   4        6.04        5.65      4.71 o
  -5   9   4       27.70       19.06      6.01 o
  -4   9   4        0.44       -1.96      4.06 o
  -3   9   4        0.71        0.04      3.98 o
  -2   9   4        4.00        0.63      4.27 o
  -1   9   4        3.88        2.21      4.37 o
   0   9   4        0.01       -3.16      3.59 o
   1   9   4        0.00       -1.98      4.10 o
   2   9   4        1.95        5.22      4.50 o
   3   9   4        0.00        4.29      4.22 o
   4   9   4        9.24        9.71      4.69 o
   5   9   4        1.83       -3.23      4.05 o
   6   9   4        1.92       -1.54      4.25 o
   7   9   4       12.95       10.81      4.91 o
   8   9   4        0.03       -1.37      4.49 o
   9   9   4        3.33        7.53      5.31 o
  -4  10   4        1.43        6.99      5.21 o
  -3  10   4        0.23        1.68      4.93 o
  -2  10   4        0.00       -1.77      6.40 o
  -1  10   4        0.61        0.18      5.98 o
   0  10   4        0.78       -1.70      4.73 o
   1  10   4        1.79        1.70      4.84 o
   2  10   4        2.00       -0.04      4.70 o
   3  10   4        2.84        4.42      5.06 o
   4  10   4        0.59        1.44      4.84 o
 -20   1   5       42.75       55.90      8.27 o
 -19   1   5        2.03        3.41      3.59 o
 -18   1   5      107.63      106.56      5.41 o
 -17   1   5       15.82       12.70      2.76 o
 -16   1   5       31.70       29.98      2.77 o
 -15   1   5        1.28        5.47      1.85 o
 -14   1   5        3.61        4.42      1.69 o
 -13   1   5       16.10       21.68      1.83 o
 -12   1   5       18.11       32.88      2.97 o
 -11   1   5      101.51      105.17      3.61 o
 -10   1   5       28.75       26.31      1.40 o
  -9   1   5       33.49       43.98      1.64 o
  -8   1   5      318.82      352.08      5.38 o
  -7   1   5     2432.48     2580.12     31.08 o
  -6   1   5      413.46      388.51      5.18 o
  -5   1   5        0.72        7.24      1.37 o
  -4   1   5      970.60      974.42     11.41 o
  -3   1   5     1864.24     1712.06     22.23 o
  -2   1   5     4152.07     4314.04     58.59 o
  -1   1   5     4949.70     4838.52     73.32 o
   0   1   5     6106.03     6285.14    132.25 o
   1   1   5       26.39      133.60      6.50 o
   2   1   5       38.61       34.99      3.33 o
   3   1   5      120.14      137.65      2.23 o
   4   1   5      303.33      344.47      4.61 o
   5   1   5      670.22      671.41      9.57 o
   6   1   5      794.22      914.67     17.50 o
   7   1   5     1134.63     1227.37     15.70 o
   8   1   5       27.02       30.90      1.23 o
   9   1   5       15.90       19.55      1.21 o
  10   1   5      363.31      329.01      5.79 o
  11   1   5      317.45      317.62      6.09 o
  12   1   5      108.56      113.83      3.79 o
  13   1   5      156.21      130.24      4.07 o
  14   1   5      348.55      291.39      8.69 o
  15   1   5       21.71       26.02      3.43 o
  16   1   5       14.46       10.34      3.13 o
  17   1   5        9.01       11.79      4.23 o
  18   1   5       51.34       50.31      7.78 o
  19   1   5       43.52       43.68      6.16 o
 -19   2   5       12.18       13.48      5.82 o
 -18   2   5        1.54        2.62      3.39 o
 -17   2   5       19.67       17.99      3.40 o
 -16   2   5       51.55       61.40      4.32 o
 -15   2   5      202.13      178.24      6.11 o
 -14   2   5       13.07       21.57      2.48 o
 -13   2   5      423.72      370.01      7.38 o
 -12   2   5      146.67      150.84      3.98 o
 -11   2   5       10.93       18.19      2.22 o
 -10   2   5       16.14       13.19      1.31 o
  -9   2   5      134.36      143.25      3.23 o
  -8   2   5       93.47       94.31      5.00 o
  -7   2   5      175.52      208.31      3.68 o
  -6   2   5      516.89      521.09      7.81 o
  -5   2   5      622.36      671.79     12.16 o
  -4   2   5     1077.29     1052.53     13.90 o
  -3   2   5       93.11       77.25      1.88 o
  -2   2   5       86.62       81.05      3.33 o
  -1   2   5      175.80      180.55      3.07 o
   0   2   5      621.26      562.78      8.46 o
   1   2   5     1752.91     1737.19     26.43 o
   2   2   5       11.41       17.85      1.15 o
   3   2   5       92.62      122.91      2.60 o
   4   2   5     1947.93     2042.15     29.18 o
   5   2   5      185.52      233.65      4.01 o
   6   2   5       70.28       81.52      1.91 o
   7   2   5      280.17      248.23      4.19 o
   8   2   5       54.15       57.08      1.94 o
   9   2   5       33.38       41.82      2.42 o
  10   2   5       70.27       61.23      2.44 o
  11   2   5      304.40      291.66      8.21 o
  12   2   5      166.79      135.24      4.61 o
  13   2   5       84.17       78.86      4.00 o
  14   2   5        0.09        5.41      2.28 o
  15   2   5        7.82       11.66      2.68 o
  16   2   5        3.72        9.32      3.82 o
  17   2   5       17.81       19.34      4.68 o
  18   2   5        1.38        7.45      4.37 o
  19   2   5       18.26       27.97      5.60 o
 -19   3   5        2.06        5.40      8.20 o
 -18   3   5        2.17        5.02      4.23 o
 -17   3   5      118.54      117.61      6.93 o
 -16   3   5        9.08       17.24      3.26 o
 -15   3   5       14.40       16.61      3.04 o
 -14   3   5       94.20       97.35      4.54 o
 -13   3   5       67.62       91.42      4.21 o
 -12   3   5      229.45      225.43      5.52 o
 -11   3   5       14.57       16.53      1.84 o
 -10   3   5      247.34      237.21      5.09 o
  -9   3   5       98.18      106.67      2.98 o
  -8   3   5       61.81       63.54      2.17 o
  -7   3   5      161.59      164.40      4.09 o
  -6   3   5      166.85      179.76      3.80 o
  -5   3   5       83.69       72.39      1.93 o
  -4   3   5        1.61        8.78      3.41 o
  -3   3   5       67.98       59.03      1.61 o
  -2   3   5      242.97      247.30      4.24 o
  -1   3   5      593.18      692.13     11.16 o
   0   3   5      336.83      380.31      6.17 o
   1   3   5     1469.09     1515.75     23.37 o
   2   3   5      297.28      240.32      4.10 o
   3   3   5      270.93      287.61      4.80 o
   4   3   5       45.73       43.55      1.61 o
   5   3   5       35.03       34.16      1.51 o
   6   3   5      301.66      292.93      5.38 o
   7   3   5      241.50      235.56      4.31 o
   8   3   5       30.34       34.14      1.63 o
   9   3   5       51.72       53.96      2.23 o
  10   3   5      176.62      157.75      4.06 o
  11   3   5        2.01        5.61      3.00 o
  12   3   5      310.56      285.17      8.44 o
  13   3   5      586.51      546.81     14.15 o
  14   3   5       32.91       36.18      3.36 o
  15   3   5      142.73      147.21      6.22 o
  16   3   5       55.90       65.21      6.31 o
  17   3   5       21.15       25.96      5.22 o
  18   3   5        1.90        0.19      4.20 o
 -18   4   5        1.23       -0.96      5.31 o
 -17   4   5        0.19       -2.92      3.66 o
 -16   4   5        0.42        4.47      2.94 o
 -15   4   5       48.56       54.17      4.32 o
 -14   4   5        3.81       10.97      2.89 o
 -13   4   5       53.36       54.51      4.37 o
 -12   4   5       25.42       37.51      3.07 o
 -11   4   5      130.85      137.84      5.15 o
 -10   4   5       54.18       51.19      2.75 o
  -9   4   5      234.30      245.63      5.99 o
  -8   4   5       31.34       31.69      1.93 o
  -7   4   5       83.56       80.21      2.48 o
  -6   4   5       63.19       55.39      2.14 o
  -5   4   5       11.74       14.68      1.37 o
  -4   4   5        5.10        3.12      1.23 o
  -3   4   5      344.04      393.61      6.96 o
  -2   4   5       22.63       21.22      4.08 o
  -1   4   5        3.42       11.50      2.22 o
   0   4   5     1273.06     1254.26     18.65 o
   1   4   5     1218.69     1198.71     18.86 o
   2   4   5     1443.13     1472.45     22.93 o
   3   4   5      186.30      193.98      5.34 o
   4   4   5      237.83      256.15      4.91 o
   5   4   5        0.11       -0.45      0.93 o
   6   4   5       65.14       58.35      2.61 o
   7   4   5        5.39        2.10      1.26 o
   8   4   5      320.42      293.58      6.58 o
   9   4   5       22.21       31.25      2.15 o
  10   4   5      179.52      164.21      9.93 o
  11   4   5       63.07       55.64      3.60 o
  12   4   5      110.50      102.63      6.03 o
  13   4   5       19.24       25.30      3.05 o
  14   4   5       61.98       63.65      4.26 o
  15   4   5        3.82        2.86      4.07 o
  16   4   5       35.63       39.02      5.79 o
  17   4   5        7.25       14.81      4.81 o
  18   4   5        0.99        0.80      4.70 o
 -17   5   5        1.10       -3.50      5.77 o
 -16   5   5        0.14       -1.88      5.06 o
 -15   5   5        0.07        0.07      2.93 o
 -14   5   5       60.22       61.18      4.66 o
 -13   5   5        0.00        4.04      2.80 o
 -12   5   5      171.21      172.20      6.11 o
 -11   5   5       45.92       51.26      4.03 o
 -10   5   5        0.04       -2.02      2.12 o
  -9   5   5        0.27       -1.78      1.78 o
  -8   5   5       46.61       44.08      2.71 o
  -7   5   5        6.75        8.73      1.54 o
  -6   5   5      110.76      116.95      3.53 o
  -5   5   5      155.35      153.79      4.04 o
  -4   5   5       27.90       21.25      1.58 o
  -3   5   5       17.41       20.70      2.03 o
  -2   5   5        3.46        8.23      1.95 o
  -1   5   5       42.70       38.80      1.88 o
   0   5   5       31.52       31.46      2.43 o
   1   5   5      361.86      350.12      6.91 o
   2   5   5      243.63      274.54      5.75 o
   3   5   5       11.86       14.75      1.50 o
   4   5   5        1.93        2.61      1.25 o
   5   5   5       34.77       41.02      2.71 o
   6   5   5      135.80      124.07      4.40 o
   7   5   5       18.75       18.12      2.21 o
   8   5   5        2.78        0.23      1.97 o
   9   5   5        9.12        8.45      2.38 o
  10   5   5        0.64        0.60      2.26 o
  11   5   5       87.60       83.51      4.48 o
  12   5   5        0.51       -1.79      2.26 o
  13   5   5       94.07       93.97      5.01 o
  14   5   5        4.58        6.47      3.32 o
  15   5   5      101.94      107.74      8.04 o
  16   5   5       91.77      114.97      8.84 o
  17   5   5       14.74       18.55      5.48 o
 -16   6   5        1.79        3.94      6.35 o
 -15   6   5        0.09       -2.85      5.91 o
 -14   6   5       10.63        9.93      3.84 o
 -13   6   5        7.82        6.54      3.03 o
 -12   6   5        0.05        2.13      2.96 o
 -11   6   5      102.14      102.01      4.99 o
 -10   6   5        7.06        9.67      2.70 o
  -9   6   5       26.50       35.89      3.22 o
  -8   6   5       23.07       21.15      2.79 o
  -7   6   5      108.66      109.16      4.58 o
  -6   6   5      116.54      107.35      4.43 o
  -5   6   5        0.43        2.68      2.21 o
  -4   6   5       71.68       77.70      4.10 o
  -3   6   5       38.27       55.19      4.10 o
  -2   6   5      236.56      245.25      9.88 o
  -1   6   5      133.96      127.91      4.62 o
   0   6   5      123.33       97.97      4.30 o
   1   6   5     1271.59     1227.28     25.44 o
   2   6   5        6.22        8.26      3.67 o
   3   6   5      467.75      451.87     10.95 o
   4   6   5      303.54      308.05      8.25 o
   5   6   5      326.07      330.70      8.66 o
   6   6   5       16.70       15.07      2.47 o
   7   6   5        2.92       -0.53      1.98 o
   8   6   5       35.50       40.97      3.17 o
   9   6   5       40.77       47.67      3.41 o
  10   6   5       68.84       61.62      3.77 o
  11   6   5        0.09       -2.25      2.25 o
  12   6   5       29.48       27.87      4.10 o
  13   6   5       23.65       30.66      4.22 o
  14   6   5        0.13        1.29      4.22 o
  15   6   5       80.48       74.97     14.21 o
 -14   7   5        0.46       -5.70      5.70 o
 -13   7   5        0.22        1.99      4.76 o
 -12   7   5       28.44       32.24      4.67 o
 -11   7   5      134.77      146.30      7.91 o
 -10   7   5       28.36       39.54      4.99 o
  -9   7   5       12.05       10.98      2.96 o
  -8   7   5       65.57       63.99      4.78 o
  -7   7   5      122.72      122.21      5.23 o
  -6   7   5        2.91       -0.77      2.30 o
  -5   7   5       28.75       26.13      2.93 o
  -4   7   5        5.62        5.54      2.38 o
  -3   7   5       15.99       10.48      2.44 o
  -2   7   5        4.71        2.21      2.10 o
  -1   7   5        0.38        0.11      2.05 o
   0   7   5        0.35       -0.53      2.23 o
   1   7   5       22.05       16.53      2.55 o
   2   7   5        4.01        5.74      2.29 o
   3   7   5        0.39        2.38      2.21 o
   4   7   5       16.96       21.57      2.78 o
   5   7   5       19.23       22.86      2.87 o
   6   7   5        0.48       -0.04      2.37 o
   7   7   5        1.32        4.55      2.48 o
   8   7   5      106.91      113.05      5.12 o
   9   7   5       42.17       43.83      3.63 o
  10   7   5       19.16       20.14      3.49 o
  11   7   5        3.41        0.62      3.43 o
  12   7   5        0.14       -2.25      3.26 o
  13   7   5        1.13       -1.56      6.21 o
  14   7   5        2.85        6.11      6.99 o
 -12   8   5        0.01       -0.96      4.62 o
 -11   8   5        8.21       11.28      6.42 o
 -10   8   5       19.33       24.87      5.68 o
  -9   8   5      169.90      197.68     11.45 o
  -8   8   5       49.38       46.20      7.58 o
  -7   8   5        1.91       -1.85      3.39 o
  -6   8   5       21.45       19.08      3.22 o
  -5   8   5       23.63       25.64      3.29 o
  -4   8   5        1.47        1.35      2.60 o
  -3   8   5       22.08       21.83      3.19 o
  -2   8   5       12.01       10.52      2.78 o
  -1   8   5        4.91        7.92      2.67 o
   0   8   5        8.76        5.21      2.64 o
   1   8   5        0.47       -2.45      2.45 o
   2   8   5        3.83        8.60      2.84 o
   3   8   5       96.01      100.24      4.91 o
   4   8   5        9.73        7.29      2.92 o
   5   8   5       68.05       77.12      4.54 o
   6   8   5       12.18       16.35      3.56 o
   7   8   5        7.24        2.66      3.07 o
   8   8   5        3.73        4.25      3.40 o
   9   8   5       16.38       12.59      6.43 o
  10   8   5        0.09       -1.87      4.38 o
  11   8   5        4.21        5.98      4.72 o
  12   8   5        1.04        3.56      6.79 o
  -9   9   5        0.36        2.12      4.82 o
  -8   9   5        9.08        8.94     10.42 o
  -7   9   5        1.61       -2.78      4.22 o
  -6   9   5       15.34       12.45      5.15 o
  -5   9   5       21.76       28.18      5.63 o
  -4   9   5        1.04        1.18      4.39 o
  -3   9   5       15.39       11.57      4.74 o
  -2   9   5        0.76        1.97      4.09 o
  -1   9   5        0.76       -3.15      3.91 o
   0   9   5       16.75       17.33      4.97 o
   1   9   5        4.28        5.28      4.36 o
   2   9   5       11.78       15.46      5.00 o
   3   9   5       16.40       22.95      5.40 o
   4   9   5        0.46        2.24      4.32 o
   5   9   5        0.03       -4.01      4.01 o
   6   9   5        0.45        0.25      4.54 o
   7   9   5        0.10        1.58      4.56 o
   8   9   5        6.94        9.45      6.62 o
  -3  10   5        4.36        3.07      5.40 o
  -2  10   5        9.66       11.55      5.52 o
  -1  10   5        0.21        1.10      4.91 o
   0  10   5        4.07        5.82      5.20 o
   1  10   5        0.96       -0.02      5.23 o
   2  10   5        1.21        6.88      5.21 o
   3  10   5        0.98        5.48      5.00 o
 -20   0   6        0.25        5.35      4.85 o
 -19   0   6        0.41       -0.10      6.25 o
 -18   0   6       30.86       32.37      5.72 o
 -17   0   6       21.71       22.09      4.86 o
 -16   0   6       50.43       39.08      5.35 o
 -15   0   6        1.58        1.31      3.39 o
 -14   0   6      157.99      128.83      5.41 o
 -13   0   6      595.87      632.25     21.98 o
 -12   0   6      766.01      594.64     13.42 o
 -11   0   6      153.46      194.11      9.31 o
 -10   0   6     1136.44     1147.40     23.49 o
  -9   0   6      356.22      336.16     19.22 o
  -8   0   6        0.28       -0.80      0.90 o
  -7   0   6      688.33      670.12     22.01 o
  -6   0   6       67.16       53.01      1.97 o
  -5   0   6        1.97        4.58      1.77 o
  -4   0   6      150.86      178.85      3.37 o
  -3   0   6     1687.62     1664.38     35.89 o
  -2   0   6      570.96      616.49     13.55 o
  -1   0   6     2201.59     2130.90     52.83 o
   0   0   6       86.47       84.66      3.02 o
   1   0   6      618.52      609.46     18.40 o
   2   0   6       25.70       28.92      1.80 o
   3   0   6        6.94        2.86      0.67 o
   4   0   6     4297.25     4287.04     74.03 o
   5   0   6       53.17       68.93      5.81 o
   6   0   6     3826.35     4055.99     70.89 o
   7   0   6      668.11      691.69     12.90 o
   8   0   6       81.78      143.60      6.68 o
   9   0   6      293.71      309.67     11.23 o
  10   0   6      215.21      250.39      9.17 o
  11   0   6      308.63      297.83      8.39 o
  12   0   6      896.99      899.43     25.47 o
  13   0   6       21.13       33.86      3.86 o
  14   0   6      108.97      102.60      9.20 o
  15   0   6       23.00       30.36      6.04 o
  16   0   6        4.99        3.77      5.03 o
  17   0   6        7.39        4.62      5.53 o
  18   0   6       27.64       23.43      7.10 o
  19   0   6        0.02        9.91      6.21 o
 -19   1   6       19.48       23.20      4.25 o
 -18   1   6        2.00        0.97      2.76 o
 -17   1   6        9.25       12.15      2.80 o
 -16   1   6       53.45       58.32      3.76 o
 -15   1   6        9.64       11.52      2.15 o
 -14   1   6        3.48        5.76      1.66 o
 -13   1   6       14.44       11.78      1.65 o
 -12   1   6       29.92       37.67      1.91 o
 -11   1   6      114.72       99.78      2.68 o
 -10   1   6        1.81        5.00      1.07 o
  -9   1   6       77.01       75.49      1.97 o
  -8   1   6      813.14      800.63     10.63 o
  -7   1   6      529.58      575.59      9.53 o
  -6   1   6      320.15      318.23      4.77 o
  -5   1   6     1156.92     1186.58     14.43 o
  -4   1   6      287.63      311.09      4.47 o
  -3   1   6      203.69      205.26      3.03 o
  -2   1   6       63.10       95.90      3.99 o
  -1   1   6      661.91      620.18     12.31 o
   0   1   6      840.34      780.89     15.10 o
   1   1   6      612.50      665.02     11.05 o
   2   1   6       45.74       40.00      1.98 o
   3   1   6        2.99        5.18      0.75 o
   4   1   6        5.89       15.19      1.16 o
   5   1   6      214.59      221.22      3.38 o
   6   1   6      492.05      532.34      7.49 o
   7   1   6      509.18      506.23      7.27 o
   8   1   6        2.89        0.34      0.74 o
   9   1   6      185.08      162.47      3.35 o
  10   1   6       90.10       78.88      2.47 o
  11   1   6      340.38      292.49      6.18 o
  12   1   6        9.24       11.86      1.96 o
  13   1   6        5.43        1.01      1.97 o
  14   1   6        5.07        2.72      2.56 o
  15   1   6       37.18       36.07      3.89 o
  16   1   6       37.06       40.15      9.59 o
  17   1   6        0.94        5.89      3.92 o
  18   1   6        8.86        2.17      4.13 o
  19   1   6       13.61       17.96      5.07 o
 -19   2   6       18.94       26.02      5.44 o
 -18   2   6        1.54        0.38      3.33 o
 -17   2   6       18.92       31.90      4.81 o
 -16   2   6        0.55        2.31      2.58 o
 -15   2   6       34.58       37.45      3.82 o
 -14   2   6      164.76      152.35      5.04 o
 -13   2   6      134.42      123.67      4.08 o
 -12   2   6        6.26        5.14      1.82 o
 -11   2   6       89.11       79.90      2.60 o
 -10   2   6       53.39       62.48      2.21 o
  -9   2   6       17.86       25.18      1.32 o
  -8   2   6       40.62       42.22      1.53 o
  -7   2   6      283.55      260.11      4.94 o
  -6   2   6      284.79      327.08      5.15 o
  -5   2   6      233.11      188.30      5.66 o
  -4   2   6     1846.70     1688.05     25.85 o
  -3   2   6      861.32      868.94     12.87 o
  -2   2   6      352.07      512.52     11.23 o
  -1   2   6       97.84       85.98      1.97 o
   0   2   6        9.28        9.13      0.94 o
   1   2   6     1021.95     1023.40     15.82 o
   2   2   6     1208.11     1186.49     18.26 o
   3   2   6      964.51      950.99     15.78 o
   4   2   6     1213.91     1385.72     21.26 o
   5   2   6      338.49      338.15      5.12 o
   6   2   6      146.65      143.40      2.59 o
   7   2   6       34.45       26.33      1.30 o
   8   2   6       32.76       30.54      1.72 o
   9   2   6      175.10      153.45      3.47 o
  10   2   6       60.40       57.73      2.36 o
  11   2   6       71.22       74.75      3.04 o
  12   2   6       71.62       64.39      3.67 o
  13   2   6       23.45       17.44      2.55 o
  14   2   6        5.06        6.06      2.32 o
  15   2   6        1.17        0.34      2.81 o
  16   2   6        2.55        2.60      3.45 o
  17   2   6        5.13        3.98      4.72 o
  18   2   6       10.07        3.19      4.11 o
  19   2   6        2.90       -1.39      5.81 o
 -19   3   6        3.20        1.23      4.55 o
 -18   3   6       83.59       93.11      8.10 o
 -17   3   6        0.14        3.87      3.43 o
 -16   3   6        4.76        0.71      3.09 o
 -15   3   6       22.72       26.33      3.36 o
 -14   3   6       20.71       12.50      2.48 o
 -13   3   6       49.06       42.59      3.14 o
 -12   3   6      160.20      159.10      5.41 o
 -11   3   6       52.98       59.92      2.68 o
 -10   3   6       45.83       43.14      2.10 o
  -9   3   6        1.71        2.26      1.04 o
  -8   3   6       44.36       53.72      2.22 o
  -7   3   6       60.37       64.85      2.67 o
  -6   3   6      169.33      175.23      3.65 o
  -5   3   6        1.25        6.04      0.94 o
  -4   3   6      949.58     1015.29     15.28 o
  -3   3   6       65.09      199.09      5.23 o
  -2   3   6     2199.86     2269.07     34.62 o
  -1   3   6      420.31      449.91      7.56 o
   0   3   6      232.46      237.86      4.14 o
   1   3   6      353.63      333.47      5.79 o
   2   3   6        1.39       -0.82      0.87 o
   3   3   6       73.69       64.21      1.88 o
   4   3   6        5.72        5.11      0.96 o
   5   3   6      618.25      566.18      9.27 o
   6   3   6       24.36       24.13      1.20 o
   7   3   6        3.07        8.51      1.11 o
   8   3   6       25.92       28.29      2.77 o
   9   3   6       44.35       36.37      1.91 o
  10   3   6      132.14      113.84      3.66 o
  11   3   6      487.07      401.63     10.71 o
  12   3   6       16.02       19.36      2.58 o
  13   3   6        3.17       10.09      2.45 o
  14   3   6       61.35       66.53      4.86 o
  15   3   6        0.48        2.01      2.98 o
  16   3   6        8.37        6.59      4.11 o
  17   3   6        7.90        6.43      7.50 o
  18   3   6        4.36        0.41      4.40 o
 -18   4   6        0.02       -3.73      3.73 o
 -17   4   6        0.50        7.11      4.33 o
 -16   4   6        0.05        5.35      3.75 o
 -15   4   6       30.39       34.46      3.80 o
 -14   4   6      149.26      152.88      6.52 o
 -13   4   6        2.00        3.56      2.49 o
 -12   4   6       74.46       74.88      3.93 o
 -11   4   6      129.53      118.04      4.65 o
 -10   4   6       24.61       29.89      2.59 o
  -9   4   6      140.04      132.22      4.00 o
  -8   4   6       24.83       20.59      1.77 o
  -7   4   6       48.17       44.93      1.91 o
  -6   4   6      156.35      172.90      3.62 o
  -5   4   6      307.15      306.98      5.42 o
  -4   4   6      121.89      112.67      2.63 o
  -3   4   6      314.07      319.84      5.47 o
  -2   4   6        2.58       -0.85      1.15 o
  -1   4   6      287.04      268.58      5.53 o
   0   4   6       65.17       64.24      2.24 o
   1   4   6     1264.65     1191.79     20.16 o
   2   4   6       33.89       20.76      1.59 o
   3   4   6        0.02       -0.92      0.92 o
   4   4   6        1.74       -0.13      0.84 o
   5   4   6       48.96       50.59      4.88 o
   6   4   6        3.51        4.31      1.19 o
   7   4   6        0.13        1.93      1.09 o
   8   4   6      102.15      103.97      3.81 o
   9   4   6        0.22        0.24      1.65 o
  10   4   6      205.63      164.23      5.80 o
  11   4   6        0.09        0.74      2.08 o
  12   4   6      211.40      178.13      6.39 o
  13   4   6       30.75       29.43      3.18 o
  14   4   6        7.91       11.55      3.52 o
  15   4   6       36.02       34.73      5.34 o
  16   4   6        5.89        8.90      5.09 o
  17   4   6        1.47       -1.72      4.30 o
 -17   5   6        8.42        9.33      5.12 o
 -16   5   6        5.87        0.73      4.32 o
 -15   5   6       18.90       21.08      4.15 o
 -14   5   6        9.51        8.33      3.15 o
 -13   5   6        0.51        7.09      2.52 o
 -12   5   6       58.14       63.94      3.96 o
 -11   5   6       78.54       85.25      5.90 o
 -10   5   6       58.15       56.51      3.88 o
  -9   5   6        0.52       -1.96      2.07 o
  -8   5   6       71.17       67.24      3.17 o
  -7   5   6       95.98       92.74      3.45 o
  -6   5   6        0.44        0.03      1.22 o
  -5   5   6        3.43        5.42      1.14 o
  -4   5   6        1.52        0.29      1.03 o
  -3   5   6       79.19       76.91      6.46 o
  -2   5   6        1.21       -1.00      1.00 o
  -1   5   6        5.34        1.56      1.21 o
   0   5   6      154.28      136.66      3.54 o
   1   5   6      664.86      674.12     11.97 o
   2   5   6       22.75       15.54      1.69 o
   3   5   6       30.33       32.64      1.82 o
   4   5   6       37.93       34.75      1.88 o
   5   5   6       10.02        7.13      1.72 o
   6   5   6        0.83       -1.58      1.58 o
   7   5   6      147.84      145.98      4.89 o
   8   5   6       11.26       13.54      2.19 o
   9   5   6       18.48       17.68      2.68 o
  10   5   6      242.31      206.86     11.61 o
  11   5   6       43.03       36.74      3.74 o
  12   5   6       36.78       39.94      3.56 o
  13   5   6        3.70        3.95      2.92 o
  14   5   6       88.94       91.66      7.38 o
  15   5   6        6.20        7.13      5.03 o
  16   5   6       11.60       20.39      5.24 o
 -16   6   6        1.18       -2.41      6.45 o
 -15   6   6        0.54       -0.55      4.08 o
 -14   6   6        7.99        7.32      4.53 o
 -13   6   6        4.47        1.56      2.97 o
 -12   6   6       41.19       47.55      4.37 o
 -11   6   6       56.75       60.16      4.93 o
 -10   6   6       39.17       41.03      3.99 o
  -9   6   6       21.45       25.60      2.99 o
  -8   6   6       86.28       83.37      4.31 o
  -7   6   6      267.12      243.64      7.17 o
  -6   6   6       15.37       18.35      2.52 o
  -5   6   6        0.28       -1.98      1.98 o
  -4   6   6       19.88       80.41      6.66 o
  -3   6   6        0.19       20.22      6.82 o
  -2   6   6        2.27        7.22      4.68 o
  -1   6   6       54.70       57.06      5.64 o
   0   6   6      328.47      310.87      8.16 o
   1   6   6       28.24       30.27      3.24 o
   2   6   6      808.47      764.93     16.76 o
   3   6   6       19.85       22.71      2.81 o
   4   6   6        8.64        5.63      2.70 o
   5   6   6       55.93       59.06      3.41 o
   6   6   6       13.16       18.44      3.03 o
   7   6   6       12.38       12.72      2.81 o
   8   6   6        6.09        0.42      2.11 o
   9   6   6       15.27       16.98      2.62 o
  10   6   6        4.69        5.03      2.48 o
  11   6   6        0.17       -1.77      2.30 o
  12   6   6        0.57       -1.80      2.79 o
  13   6   6        5.23       12.04      4.65 o
  14   6   6       36.05       38.51     13.28 o
  15   6   6       14.28       17.17      9.68 o
 -14   7   6        0.02        0.78      6.62 o
 -13   7   6        3.18       -4.31      4.31 o
 -12   7   6       10.06        9.80      3.92 o
 -11   7   6       46.15       50.52      4.75 o
 -10   7   6      148.79      157.41      6.99 o
  -9   7   6        4.02        6.37      2.77 o
  -8   7   6       19.21       17.25      3.03 o
  -7   7   6        0.73        2.99      3.31 o
  -6   7   6       52.63       54.00      3.70 o
  -5   7   6       40.43       37.26      3.29 o
  -4   7   6        9.55       11.26      2.58 o
  -3   7   6        8.17        5.25      2.35 o
  -2   7   6        0.54       -2.03      2.03 o
  -1   7   6       19.47       15.44      2.55 o
   0   7   6       13.89        9.88      2.46 o
   1   7   6       38.00       33.09      3.11 o
   2   7   6      115.62      125.35      5.03 o
   3   7   6       47.39       49.56      4.78 o
   4   7   6       10.00       11.13      2.51 o
   5   7   6       31.23       23.88      2.88 o
   6   7   6       31.84       37.08      3.25 o
   7   7   6       43.89       41.58      3.47 o
   8   7   6        0.50       -2.31      2.31 o
   9   7   6       39.75       36.44      3.47 o
  10   7   6        9.68        5.66      3.10 o
  11   7   6        0.29       -1.28      3.91 o
  12   7   6        1.45       -3.98      3.98 o
  13   7   6        2.07        1.36      4.51 o
 -12   8   6        2.64        0.41      6.76 o
 -11   8   6       21.68       10.90      7.37 o
 -10   8   6       34.04       37.74      6.40 o
  -9   8   6        0.01        0.41      3.48 o
  -8   8   6       24.00       25.26      4.38 o
  -7   8   6       20.48       18.60      3.65 o
  -6   8   6        3.92       -2.51      2.51 o
  -5   8   6        2.48       -0.65      2.56 o
  -4   8   6        0.01        6.10      2.98 o
  -3   8   6        0.44        0.14      2.44 o
  -2   8   6        0.74       -1.41      2.56 o
  -1   8   6        4.50        0.19      2.45 o
   0   8   6       21.75       21.97      3.26 o
   1   8   6       55.43       56.84      3.97 o
   2   8   6       10.34        8.92      2.90 o
   3   8   6      113.14      112.21      5.20 o
   4   8   6       48.48       61.80      4.13 o
   5   8   6        0.23       -0.96      2.64 o
   6   8   6       30.39       35.62      4.16 o
   7   8   6       13.54       13.18      3.72 o
   8   8   6        3.38        4.33      3.46 o
   9   8   6        0.41        1.65      3.48 o
  10   8   6       12.08        6.08      6.62 o
  11   8   6        7.81       12.90      7.44 o
  -9   9   6       21.21       23.90      8.11 o
  -8   9   6        2.16        5.59      4.93 o
  -7   9   6        4.07        5.53      5.08 o
  -6   9   6        0.00       -0.40      4.40 o
  -5   9   6        3.49        7.98      4.87 o
  -4   9   6       18.37       24.76      6.42 o
  -3   9   6        2.12       -3.48      3.97 o
  -2   9   6        9.84       10.33      3.86 o
  -1   9   6        8.60        6.73      3.81 o
   0   9   6        0.34       -3.17      3.17 o
   1   9   6       20.38       16.70      4.23 o
   2   9   6      129.71      144.47      7.83 o
   3   9   6       21.41       29.55      4.73 o
   4   9   6       29.38       28.81      5.77 o
   5   9   6       23.68       25.26      6.32 o
   6   9   6        9.80       10.80      5.04 o
   7   9   6        7.10        6.55      6.76 o
   8   9   6        0.04        0.75      6.62 o
  -2  10   6        0.12       -1.22      6.11 o
  -1  10   6        3.28       -4.39      4.39 o
   0  10   6        0.68       -0.52      4.76 o
   1  10   6        3.87        2.44      6.59 o
 -19   1   7        5.44        3.75      3.55 o
 -18   1   7       17.64       19.84      3.57 o
 -17   1   7       51.57       59.53      4.91 o
 -16   1   7        3.36        5.73      2.31 o
 -15   1   7       37.82       37.99      3.08 o
 -14   1   7       69.87       50.45      2.62 o
 -13   1   7        4.44        4.00      1.55 o
 -12   1   7        3.33        2.03      1.28 o
 -11   1   7      105.01      118.09      3.64 o
 -10   1   7       86.60       91.40      2.46 o
  -9   1   7      584.86      579.40      8.43 o
  -8   1   7        1.34        7.25      1.82 o
  -7   1   7      528.34      610.64      8.22 o
  -6   1   7       79.76      100.42      1.81 o
  -5   1   7      632.37      667.65      9.69 o
  -4   1   7       79.98       77.42      1.72 o
  -3   1   7       32.68       27.02      1.08 o
  -2   1   7      787.66      840.72     13.95 o
  -1   1   7       27.04       59.09      2.07 o
   0   1   7     3005.42     3071.89     58.00 o
   1   1   7      888.06      820.65     14.58 o
   2   1   7       21.13       15.50      1.02 o
   3   1   7      134.22      141.08      2.71 o
   4   1   7        2.26        2.97      1.14 o
   5   1   7      111.79      120.50      2.09 o
   6   1   7      822.41      772.26     10.07 o
   7   1   7     1175.21     1179.01     15.12 o
   8   1   7        5.60        5.84      1.49 o
   9   1   7       93.93       85.47      2.44 o
  10   1   7       37.53       52.95      2.54 o
  11   1   7       39.88       46.33      3.20 o
  12   1   7      231.06      191.20      6.30 o
  13   1   7        0.02       -1.77      2.21 o
  14   1   7       43.91       45.17      4.05 o
  15   1   7        0.58       -0.96      2.62 o
  16   1   7        3.08        8.28      3.87 o
  17   1   7       57.30       57.57      6.08 o
  18   1   7        2.04        4.22      4.07 o
 -19   2   7        2.45        1.28      4.22 o
 -18   2   7        5.18        4.47      3.66 o
 -17   2   7       32.37       32.24      4.37 o
 -16   2   7        0.30       -0.34      2.88 o
 -15   2   7        2.33        6.37      2.58 o
 -14   2   7        6.44       10.72      2.20 o
 -13   2   7      108.89      114.69      4.17 o
 -12   2   7     1062.42      982.80     18.32 o
 -11   2   7      194.35      198.58      4.35 o
 -10   2   7      184.20      159.40      3.61 o
  -9   2   7      239.02      244.14      4.69 o
  -8   2   7       19.98       22.22      1.21 o
  -7   2   7      310.17      279.74      4.88 o
  -6   2   7       33.23       39.09      1.70 o
  -5   2   7     1044.62      999.05     15.72 o
  -4   2   7      156.15      134.14      2.77 o
  -3   2   7     2917.67     2897.52     41.48 o
  -2   2   7     3192.91     3336.26     53.64 o
  -1   2   7       49.98       47.52      2.16 o
   0   2   7       74.35       61.24      2.06 o
   1   2   7      217.04      214.84      5.00 o
   2   2   7     1023.22     1128.83     32.58 o
   3   2   7      703.19      746.98     11.71 o
   4   2   7       11.64       15.92      1.44 o
   5   2   7       98.68      116.88      6.14 o
   6   2   7       87.81      115.85      4.22 o
   7   2   7       81.22       81.43      2.16 o
   8   2   7        0.38        5.55      2.14 o
   9   2   7       39.95       39.12      1.91 o
  10   2   7       27.43       23.98      2.66 o
  11   2   7        0.11        9.98      5.10 o
  12   2   7        8.40       16.02      3.00 o
  13   2   7        1.76        3.25      2.55 o
  14   2   7       24.17       27.71      3.55 o
  15   2   7       23.51       24.33      3.67 o
  16   2   7        3.19        9.53      4.01 o
  17   2   7        6.60        3.76      3.85 o
  18   2   7       29.16       21.70      5.23 o
 -18   3   7        1.93        6.55      4.60 o
 -17   3   7       33.53       38.33      4.80 o
 -16   3   7        0.52        3.22      3.10 o
 -15   3   7        4.77        6.84      3.26 o
 -14   3   7        7.55        9.03      2.42 o
 -13   3   7        2.14        5.06      2.16 o
 -12   3   7       64.34       68.61      3.62 o
 -11   3   7      317.93      283.07      6.94 o
 -10   3   7      112.75      115.16      5.43 o
  -9   3   7      347.85      335.84      6.48 o
  -8   3   7      244.95      243.65      4.87 o
  -7   3   7        9.78       14.58      1.26 o
  -6   3   7      753.30      711.33     11.62 o
  -5   3   7     1256.09     1230.97     20.79 o
  -4   3   7      102.35      100.46      2.69 o
  -3   3   7        2.41        6.77      1.43 o
  -2   3   7      348.68      318.09      6.38 o
  -1   3   7      756.61      765.37     11.54 o
   0   3   7       29.12       30.21      2.15 o
   1   3   7      130.80      179.64      3.48 o
   2   3   7        1.35        0.79      0.74 o
   3   3   7       21.37       18.92      1.10 o
   4   3   7      180.13      188.15      3.98 o
   5   3   7        6.46       10.14      1.64 o
   6   3   7       50.10       48.81      1.68 o
   7   3   7       32.70       24.80      1.49 o
   8   3   7      294.12      294.59      6.12 o
   9   3   7       39.80       50.54      3.18 o
  10   3   7      319.82      262.55      6.87 o
  11   3   7        0.07        7.19      2.15 o
  12   3   7        0.05        1.60      2.21 o
  13   3   7        0.21        0.45      2.65 o
  14   3   7      122.86      109.37      6.03 o
  15   3   7      114.85      108.13      7.49 o
  16   3   7       36.00       44.01      5.65 o
  17   3   7       15.31       25.96      5.01 o
  18   3   7        4.05        2.42      4.36 o
 -18   4   7        0.05       -3.91      4.20 o
 -17   4   7        2.87        4.84      4.41 o
 -16   4   7       17.95       18.59      4.07 o
 -15   4   7       32.44       32.55      4.41 o
 -14   4   7       13.23       16.62      3.09 o
 -13   4   7        3.75        5.15      2.33 o
 -12   4   7        0.02       -0.12      2.06 o
 -11   4   7       13.37       31.09      7.72 o
 -10   4   7      155.20      147.83      5.70 o
  -9   4   7       18.32       20.59      2.54 o
  -8   4   7       13.03       15.23      1.89 o
  -7   4   7      213.49      199.67      4.29 o
  -6   4   7      172.84      174.14      3.61 o
  -5   4   7       68.78       87.18      2.60 o
  -4   4   7      302.33      318.25      6.12 o
  -3   4   7      536.80      583.66     11.78 o
  -2   4   7       41.77       43.40      1.98 o
  -1   4   7      341.24      341.95      6.69 o
   0   4   7      263.08      285.25      5.69 o
   1   4   7       24.24       24.16      1.50 o
   2   4   7      129.51      128.99      3.26 o
   3   4   7      142.74      134.90      3.37 o
   4   4   7       50.65       46.89      2.14 o
   5   4   7      146.96      149.28      4.47 o
   6   4   7       55.37       58.72      2.06 o
   7   4   7      254.23      243.57      5.57 o
   8   4   7      136.88      114.91      4.02 o
   9   4   7      105.91      108.30      4.07 o
  10   4   7       63.33       67.02      6.11 o
  11   4   7        0.70        2.76      2.22 o
  12   4   7       25.41       27.36      2.94 o
  13   4   7        7.76        3.46      2.83 o
  14   4   7       18.59       19.31      4.54 o
  15   4   7        2.87        0.92      3.66 o
  16   4   7       11.95       21.40      5.25 o
  17   4   7        3.97        2.16      4.58 o
 -17   5   7       26.08       28.11      6.01 o
 -16   5   7       45.03       52.29      6.62 o
 -15   5   7       21.93       30.88      7.13 o
 -14   5   7       23.15       34.63      4.56 o
 -13   5   7        0.59        0.94      2.40 o
 -12   5   7        0.10       -2.12      2.12 o
 -11   5   7        3.35        1.44      2.56 o
 -10   5   7       35.45       38.39      3.51 o
  -9   5   7      229.41      207.50      6.41 o
  -8   5   7      196.30      181.50      5.80 o
  -7   5   7       17.91       17.66      2.07 o
  -6   5   7       42.85       43.98      2.53 o
  -5   5   7        1.31       -1.39      1.39 o
  -4   5   7       20.08       30.29      4.00 o
  -3   5   7        4.26       12.42      2.59 o
  -2   5   7      236.57      218.15      5.07 o
  -1   5   7      200.62      189.14      4.63 o
   0   5   7       76.64       78.00      3.02 o
   1   5   7        6.14        3.63      1.69 o
   2   5   7      914.92      906.98     17.18 o
   3   5   7      340.97      331.21      7.39 o
   4   5   7       52.13       48.51      2.89 o
   5   5   7       36.18       29.26      2.38 o
   6   5   7        6.24        3.74      1.78 o
   7   5   7       66.32       71.58      4.67 o
   8   5   7        0.62        4.18      2.68 o
   9   5   7      146.09      114.84      4.86 o
  10   5   7        8.76        7.35      2.36 o
  11   5   7        7.71        4.74      2.40 o
  12   5   7       26.16       28.90      3.68 o
  13   5   7       83.74       79.17      6.69 o
  14   5   7       10.34       11.13      4.57 o
  15   5   7       48.10       47.87      6.25 o
  16   5   7       10.05       11.56      4.93 o
 -15   6   7        4.49        1.92      6.81 o
 -14   6   7       12.66       12.88      4.80 o
 -13   6   7       13.39        8.95      3.78 o
 -12   6   7        0.34       -1.48      2.81 o
 -11   6   7      132.66      133.06      5.63 o
 -10   6   7      151.74      168.70      6.12 o
  -9   6   7       92.17       91.92      4.52 o
  -8   6   7      190.85      198.28      6.44 o
  -7   6   7        8.02        4.81      2.31 o
  -6   6   7        3.12        4.44      2.64 o
  -5   6   7       10.14       12.87      2.46 o
  -4   6   7        1.14        7.94      5.50 o
  -3   6   7        0.05       -0.99      1.92 o
  -2   6   7       20.41       10.47      2.32 o
  -1   6   7      163.22      144.91      6.91 o
   0   6   7       83.66       82.93      3.94 o
   1   6   7       70.41       65.15      3.71 o
   2   6   7      112.39      109.71      4.46 o
   3   6   7      707.95      694.51     15.45 o
   4   6   7      191.16      189.83      8.61 o
   5   6   7       28.28       25.39      2.78 o
   6   6   7      125.24      124.77      4.78 o
   7   6   7        0.58       -1.04      1.99 o
   8   6   7        7.76        2.70      2.18 o
   9   6   7       53.85       52.82      3.58 o
  10   6   7        0.02       -0.48      2.19 o
  11   6   7        0.09        0.26      2.59 o
  12   6   7        0.46       -0.34      3.44 o
  13   6   7       12.16       10.59      4.44 o
  14   6   7        9.74        8.89      4.93 o
  15   6   7       48.16       48.45      6.81 o
 -14   7   7        7.51       15.58      7.40 o
 -13   7   7       13.51       12.68      4.77 o
 -12   7   7        3.17       -2.25      4.23 o
 -11   7   7        1.20       -0.17      4.16 o
 -10   7   7       12.96       24.36      3.85 o
  -9   7   7        2.36        6.15      2.90 o
  -8   7   7        2.67        2.74      2.53 o
  -7   7   7        0.03        2.33      2.47 o
  -6   7   7       31.38       26.45      3.05 o
  -5   7   7       27.52       26.81      3.05 o
  -4   7   7       35.96       44.58      3.41 o
  -3   7   7       23.53       24.23      2.83 o
  -2   7   7        0.18       -2.19      2.19 o
  -1   7   7        0.49       -1.26      2.16 o
   0   7   7        2.93        3.51      2.30 o
   1   7   7       71.60       76.55      4.07 o
   2   7   7       96.33      102.86      4.63 o
   3   7   7       14.39        8.98      2.59 o
   4   7   7       41.81       47.48      3.45 o
   5   7   7        0.03        1.20      2.28 o
   6   7   7        2.17        1.04      2.35 o
   7   7   7        0.76       -0.69      2.27 o
   8   7   7        1.74       -2.39      2.39 o
   9   7   7        9.37       14.60      3.30 o
  10   7   7       12.99       11.73      3.99 o
  11   7   7        2.32        3.41      4.94 o
  12   7   7       14.16       25.74      5.49 o
  13   7   7        0.16       -3.29      4.39 o
 -11   8   7       14.17       15.41      7.61 o
 -10   8   7        3.20        8.75      7.10 o
  -9   8   7       16.84       18.29      5.21 o
  -8   8   7        5.67        2.23      3.57 o
  -7   8   7       48.43       54.40      5.15 o
  -6   8   7        1.85        4.55      2.76 o
  -5   8   7        0.01       -0.55      2.61 o
  -4   8   7       11.08       22.51      3.16 o
  -3   8   7        4.41        4.78      2.80 o
  -2   8   7       18.17       17.04      3.02 o
  -1   8   7        7.92        2.86      2.67 o
   0   8   7       35.66       33.96      3.47 o
   1   8   7       16.98       21.81      3.28 o
   2   8   7      156.89      172.23      6.48 o
   3   8   7        4.07        5.62      2.93 o
   4   8   7       29.97       23.15      3.34 o
   5   8   7        2.06        0.46      2.65 o
   6   8   7       32.26       40.94      4.30 o
   7   8   7       33.00       31.71      4.44 o
   8   8   7        3.65       -3.89      3.89 o
   9   8   7        1.09        3.86      4.30 o
  10   8   7        6.65        6.09      4.75 o
  11   8   7        4.05       -0.24      6.21 o
  -8   9   7        9.07        6.96      6.76 o
  -7   9   7        5.51        3.90      6.28 o
  -6   9   7        0.89        3.02      5.91 o
  -5   9   7        0.72        0.81      5.64 o
  -4   9   7        2.00        3.66      3.74 o
  -3   9   7        0.47       10.62      3.83 o
  -2   9   7        5.54        4.55      3.73 o
  -1   9   7        0.11        0.47      3.59 o
   0   9   7        8.12        2.01      3.45 o
   1   9   7        1.39        4.91      3.73 o
   2   9   7        5.33       12.77      4.06 o
   3   9   7        3.12       10.84      3.99 o
   4   9   7        3.84       -4.21      4.21 o
   5   9   7        0.14       -6.67      7.30 o
   6   9   7        0.63        3.73      6.11 o
   7   9   7        1.79       -6.08      6.08 o
 -19   0   8      113.56      111.10      8.60 o
 -18   0   8       55.13       67.23      9.44 o
 -17   0   8      114.39       89.29     10.12 o
 -16   0   8       16.21       16.29      4.29 o
 -15   0   8      173.06      156.20     12.62 o
 -14   0   8        2.47        9.42      2.95 o
 -13   0   8     1052.49      999.72     27.81 o
 -12   0   8      542.97      480.72     11.28 o
 -11   0   8        8.72        3.62      1.66 o
 -10   0   8      485.86      405.54      9.43 o
  -9   0   8      464.19      430.37      8.78 o
  -8   0   8      357.47      339.45      7.83 o
  -7   0   8       33.95       33.44      1.87 o
  -6   0   8        1.78        2.18      0.83 o
  -5   0   8       24.46       15.65      1.03 o
  -4   0   8      839.32      930.25     20.48 o
  -3   0   8     1233.88     1252.91     24.94 o
  -2   0   8      431.98      498.89     14.02 o
  -1   0   8     2108.95     2519.30     69.85 o
   0   0   8      182.06      185.23      8.46 o
   1   0   8      208.27      229.05     13.43 o
   2   0   8     5531.49     5605.06    136.60 o
   3   0   8      196.55      173.90      8.68 o
   4   0   8     1186.28     1204.96     26.34 o
   5   0   8      323.71      388.66     14.93 o
   6   0   8      255.02      307.01      7.12 o
   7   0   8        2.46        9.41      1.42 o
   8   0   8        7.04       13.60      6.09 o
   9   0   8       57.75       66.36      4.89 o
  10   0   8     1133.63     1011.67     22.76 o
  11   0   8     1103.83     1002.19     33.14 o
  12   0   8      158.42      138.59     10.67 o
  13   0   8        0.03        8.79      4.48 o
  14   0   8       25.00       32.36      6.21 o
  15   0   8        5.78        9.98      5.43 o
  16   0   8        5.79       17.35      6.08 o
  17   0   8       18.30       16.43      6.55 o
  18   0   8       23.50       24.14      6.96 o
 -19   1   8        4.08        6.59      3.69 o
 -18   1   8       74.63       79.81      5.96 o
 -17   1   8        4.32        0.53      3.00 o
 -16   1   8        7.48        4.75      3.14 o
 -15   1   8        6.32        6.96      2.10 o
 -14   1   8        6.23        5.51      1.85 o
 -13   1   8        0.04        3.49      1.72 o
 -12   1   8       40.53       29.96      1.99 o
 -11   1   8      140.90      122.88      3.03 o
 -10   1   8        0.41        5.93      2.17 o
  -9   1   8        7.61       11.96      1.13 o
  -8   1   8       75.65       71.27      2.34 o
  -7   1   8      114.06      106.47      1.98 o
  -6   1   8      329.49      340.83      5.09 o
  -5   1   8      275.13      314.01      5.47 o
  -4   1   8      351.88      332.95      5.02 o
  -3   1   8      556.71      555.97      7.92 o
  -2   1   8       75.18       99.44      4.71 o
  -1   1   8      425.24      525.98     13.78 o
   0   1   8      272.44      342.65      9.33 o
   1   1   8       91.13       73.40      3.09 o
   2   1   8      952.31      986.45     15.96 o
   3   1   8       11.61       13.41      1.21 o
   4   1   8       95.72      114.39      2.70 o
   5   1   8       44.18       52.20      2.08 o
   6   1   8       24.47       26.77      1.17 o
   7   1   8      137.92      131.87      3.03 o
   8   1   8      640.88      576.05      9.51 o
   9   1   8      267.81      271.23      6.05 o
  10   1   8       43.50       46.82      2.60 o
  11   1   8      307.86      249.66      6.66 o
  12   1   8       92.61       81.92      4.90 o
  13   1   8       24.77       23.92      3.24 o
  14   1   8       42.16       38.64      3.99 o
  15   1   8        0.82        3.70      3.27 o
  16   1   8        0.76        0.68      3.37 o
  17   1   8        2.83        5.14      4.10 o
  18   1   8        0.01       -2.49      4.05 o
 -19   2   8       19.76       20.03      9.91 o
 -18   2   8        1.06        6.33      4.48 o
 -17   2   8        0.08        0.84      3.30 o
 -16   2   8        0.23        1.29      3.02 o
 -15   2   8        1.47        4.01      2.47 o
 -14   2   8       15.46       12.66      2.46 o
 -13   2   8      315.93      284.13      7.90 o
 -12   2   8        0.25       10.70      2.38 o
 -11   2   8       17.24       25.02      1.95 o
 -10   2   8       76.21       77.34      2.86 o
  -9   2   8      305.13      285.26      4.95 o
  -8   2   8      447.57      422.89      6.67 o
  -7   2   8      101.51      101.03      2.25 o
  -6   2   8      153.96      171.88      3.56 o
  -5   2   8      203.12      180.85      3.62 o
  -4   2   8      448.97      439.30      7.32 o
  -3   2   8      125.30      132.77      2.99 o
  -2   2   8        6.13        3.01      1.11 o
  -1   2   8     1221.26     1320.82     29.32 o
   0   2   8       62.46       63.77      3.23 o
   1   2   8       10.56       11.73      2.30 o
   2   2   8       60.36       75.80      1.89 o
   3   2   8      288.52      299.59      5.48 o
   4   2   8       38.53       35.23      1.43 o
   5   2   8        3.34        0.31      0.75 o
   6   2   8      303.08      318.50      5.66 o
   7   2   8      111.33      124.90      2.94 o
   8   2   8        6.01        5.94      1.11 o
   9   2   8       16.17       11.79      1.45 o
  10   2   8      118.46      102.79      6.25 o
  11   2   8      140.59      117.21      7.32 o
  12   2   8       75.24       67.84      4.45 o
  13   2   8      187.03      163.50      6.91 o
  14   2   8        0.01        0.65      2.75 o
  15   2   8        0.66        1.63      3.30 o
  16   2   8        9.79        5.73      3.84 o
  17   2   8       25.41       32.69      5.27 o
  18   2   8        0.01       -2.56      4.15 o
 -18   3   8       47.13       45.54      6.34 o
 -17   3   8        0.56        2.02      3.39 o
 -16   3   8        1.95        6.56      3.43 o
 -15   3   8        1.98        1.59      2.88 o
 -14   3   8        7.03        3.33      2.40 o
 -13   3   8       25.79       32.42      3.26 o
 -12   3   8      150.04      134.11      4.93 o
 -11   3   8      349.66      327.20      7.83 o
 -10   3   8       85.38       88.45      3.23 o
  -9   3   8        7.56        7.59      1.56 o
  -8   3   8        2.01        4.48      1.17 o
  -7   3   8        4.06        5.05      1.38 o
  -6   3   8       78.34       72.84      2.41 o
  -5   3   8      139.42      159.50      3.72 o
  -4   3   8        0.63       -0.74      0.74 o
  -3   3   8      177.57      194.22      3.57 o
  -2   3   8      171.91      165.96      3.34 o
  -1   3   8      698.31      655.48     11.37 o
   0   3   8      505.31      529.61      9.27 o
   1   3   8      150.05      154.18      3.33 o
   2   3   8        0.44       -0.64      0.64 o
   3   3   8      411.28      358.42      6.20 o
   4   3   8       26.98       22.48      1.19 o
   5   3   8      214.22      216.33      4.45 o
   6   3   8      925.03      921.24     15.63 o
   7   3   8      287.36      300.53      6.00 o
   8   3   8       47.62       55.71      2.68 o
   9   3   8        4.80        7.37      3.00 o
  10   3   8       78.46       65.31      3.21 o
  11   3   8      273.85      235.85      7.29 o
  12   3   8       26.70       27.23      4.44 o
  13   3   8       25.72       21.53      3.26 o
  14   3   8        2.09        2.44      2.76 o
  15   3   8       14.22       23.80      5.45 o
  16   3   8       50.32       49.95      6.06 o
  17   3   8        0.83       -1.52      3.95 o
 -17   4   8       13.54       17.01      5.12 o
 -16   4   8       29.89       40.45      4.91 o
 -15   4   8        0.49        2.94      3.25 o
 -14   4   8       10.99       13.33      3.10 o
 -13   4   8        2.41        3.72      2.61 o
 -12   4   8       23.03       20.30      2.77 o
 -11   4   8        1.85        0.35      1.93 o
 -10   4   8       55.00       48.68      3.58 o
  -9   4   8      304.15      274.42      7.57 o
  -8   4   8      167.98      173.11      4.92 o
  -7   4   8        0.08        1.82      1.48 o
  -6   4   8      189.62      177.76      4.01 o
  -5   4   8        8.12        4.84      1.58 o
  -4   4   8      398.33      380.95      7.42 o
  -3   4   8      179.49      174.03      3.73 o
  -2   4   8       14.39       20.62      1.31 o
  -1   4   8       19.75       22.41      1.42 o
   0   4   8       16.08       16.31      1.23 o
   1   4   8        0.55        1.23      0.92 o
   2   4   8       28.65       25.67      1.46 o
   3   4   8        2.47       -0.06      1.00 o
   4   4   8        0.40        1.26      1.15 o
   5   4   8      243.00      213.83      5.09 o
   6   4   8      236.97      220.39      5.38 o
   7   4   8      180.08      159.68      5.31 o
   8   4   8       77.42       65.87      3.11 o
   9   4   8        3.08        5.04      1.83 o
  10   4   8        0.00        3.61      2.07 o
  11   4   8       93.38       77.48      4.76 o
  12   4   8       81.91       73.63      4.89 o
  13   4   8        0.37        1.27      2.68 o
  14   4   8        4.98        7.57      9.25 o
  15   4   8       26.16       36.23      9.07 o
  16   4   8       64.00       67.52      9.51 o
  17   4   8       27.59       40.81      6.37 o
 -16   5   8        0.46        3.29      4.45 o
 -15   5   8        0.00        3.52      3.71 o
 -14   5   8       10.32       12.21      3.81 o
 -13   5   8        5.06        5.07      2.83 o
 -12   5   8        1.08       -1.61      2.44 o
 -11   5   8       41.35       38.95      3.68 o
 -10   5   8        3.79        9.76      2.72 o
  -9   5   8        9.23        9.70      2.42 o
  -8   5   8       73.25       80.04      4.81 o
  -7   5   8       12.40       15.45      2.30 o
  -6   5   8      169.75      151.35      4.46 o
  -5   5   8        0.94       -0.25      1.42 o
  -4   5   8        5.43        3.94      1.45 o
  -3   5   8       98.61       93.02      3.09 o
  -2   5   8        0.00       -1.63      1.63 o
  -1   5   8       71.56       87.63      3.41 o
   0   5   8       19.49       23.14      2.04 o
   1   5   8        5.86        4.40      1.52 o
   2   5   8      105.49       96.35      3.37 o
   3   5   8      838.97      828.70     17.53 o
   4   5   8      218.87      198.34      5.74 o
   5   5   8       32.36       29.40      2.44 o
   6   5   8       13.39       10.34      1.93 o
   7   5   8       30.62       40.13      2.78 o
   8   5   8      116.27      107.34      4.25 o
   9   5   8        2.56        4.05      2.04 o
  10   5   8       84.97       79.98      4.25 o
  11   5   8       18.71       23.11      3.39 o
  12   5   8       36.44       33.45      3.93 o
  13   5   8        3.68        3.59      3.76 o
  14   5   8       43.82       47.88      5.89 o
  15   5   8       69.92       69.57      8.40 o
  16   5   8        9.94        2.44      4.64 o
 -15   6   8        0.77       -3.17      4.43 o
 -14   6   8        6.95        3.33      4.35 o
 -13   6   8        3.01        2.27      3.46 o
 -12   6   8        4.74        7.55      3.67 o
 -11   6   8       14.16       18.24      3.41 o
 -10   6   8        4.00        5.70      2.61 o
  -9   6   8      100.21      105.38      5.08 o
  -8   6   8        0.54        0.78      2.27 o
  -7   6   8       20.12       13.12      2.51 o
  -6   6   8       29.97       31.01      2.92 o
  -5   6   8      115.07      110.43      4.55 o
  -4   6   8       15.17       11.51      2.36 o
  -3   6   8       36.10       33.91      2.86 o
  -2   6   8       11.08       24.00      7.05 o
  -1   6   8       21.83       19.81      2.53 o
   0   6   8      286.29      262.55      7.23 o
   1   6   8        8.77        6.41      3.17 o
   2   6   8       70.45       62.74      3.50 o
   3   6   8        1.51        2.87      2.13 o
   4   6   8       86.26       92.30      4.23 o
   5   6   8      190.09      187.41      5.93 o
   6   6   8        2.48        0.58      2.08 o
   7   6   8      128.97      132.89      5.03 o
   8   6   8       34.88       39.01      3.08 o
   9   6   8        4.82       -0.20      2.54 o
  10   6   8        0.00        3.84      2.64 o
  11   6   8        0.00        1.04      3.13 o
  12   6   8       16.86       20.22      4.17 o
  13   6   8        3.82       -0.23      4.02 o
  14   6   8        5.82        6.48      5.89 o
 -13   7   8        1.49       -3.07      4.26 o
 -12   7   8        4.89       -2.69      7.76 o
 -11   7   8        0.04        2.54      4.21 o
 -10   7   8       13.57       14.59      3.99 o
  -9   7   8       23.81       28.88      3.81 o
  -8   7   8        2.78        0.63      2.62 o
  -7   7   8        0.62       -0.61      2.38 o
  -6   7   8        0.93       -1.31      2.38 o
  -5   7   8       24.45       25.53      2.99 o
  -4   7   8        0.06        1.59      2.27 o
  -3   7   8        8.76        6.77      2.50 o
  -2   7   8        0.04       -0.01      2.25 o
  -1   7   8       10.21        4.09      2.30 o
   0   7   8        0.38        0.09      2.26 o
   1   7   8        0.01       -0.84      2.22 o
   2   7   8       20.11       21.23      2.88 o
   3   7   8      190.19      206.21      6.65 o
   4   7   8        8.96        4.95      2.52 o
   5   7   8        0.00       -2.21      2.21 o
   6   7   8       20.04       20.03      2.81 o
   7   7   8        3.58        7.95      2.56 o
   8   7   8        7.16        8.68      2.94 o
   9   7   8        3.19        4.86      3.46 o
  10   7   8        5.90        7.98      3.71 o
  11   7   8       11.87       10.59      4.64 o
  12   7   8       16.99       17.80      5.21 o
 -11   8   8        4.32        4.01      4.99 o
 -10   8   8        6.74       13.08      5.13 o
  -9   8   8       12.61        9.82      4.69 o
  -8   8   8       26.21       24.82      5.22 o
  -7   8   8        8.88        5.53      3.59 o
  -6   8   8        1.55       -1.32      3.41 o
  -5   8   8       10.62        8.21      3.72 o
  -4   8   8       10.07        9.58      2.83 o
  -3   8   8       11.47       17.47      3.71 o
  -2   8   8       10.21       11.09      2.88 o
  -1   8   8        3.66        2.59      2.66 o
   0   8   8       43.82       49.86      3.95 o
   1   8   8       29.36       28.82      3.45 o
   2   8   8       23.02       36.56      4.63 o
   3   8   8       68.13       69.45      4.41 o
   4   8   8       10.75       10.66      2.99 o
   5   8   8        1.42       -1.95      3.01 o
   6   8   8        2.20       -3.65      3.65 o
   7   8   8        0.17        0.54      4.08 o
   8   8   8       15.35        9.40      4.59 o
   9   8   8        5.54       12.84      4.74 o
  10   8   8        0.71        2.67      4.57 o
  -7   9   8        0.06        0.85      6.04 o
  -6   9   8        6.37        2.74      4.34 o
  -5   9   8        0.87        5.31      4.42 o
  -4   9   8        1.55       -0.27      4.43 o
  -3   9   8        3.98        4.76      4.54 o
  -2   9   8        0.20        0.00      4.27 o
  -1   9   8        0.16       -0.74      4.28 o
   0   9   8        0.76       -0.27      4.17 o
   1   9   8       11.72       19.82      5.19 o
   2   9   8       25.00       24.44      5.35 o
   3   9   8        0.42        5.69      4.63 o
   4   9   8        5.46        7.49      4.82 o
   5   9   8        0.26        0.44      4.52 o
   6   9   8        2.13        0.54      4.55 o
 -19   1   9        4.19        4.68      3.73 o
 -18   1   9       21.05       24.28      4.40 o
 -17   1   9        2.16       -2.08      2.88 o
 -16   1   9        6.01        3.36      2.85 o
 -15   1   9        1.58        1.61      2.13 o
 -14   1   9       32.11       23.23      2.44 o
 -13   1   9       69.61       61.72      3.02 o
 -12   1   9        0.04        2.36      1.64 o
 -11   1   9        6.86        0.54      1.20 o
 -10   1   9       22.43       17.39      1.29 o
  -9   1   9       61.41       60.87      1.76 o
  -8   1   9      524.26      513.50      7.16 o
  -7   1   9       33.76       26.76      1.18 o
  -6   1   9       16.05       19.93      0.96 o
  -5   1   9      381.79      336.39      4.72 o
  -4   1   9     3789.42     3941.51     53.40 o
  -3   1   9      563.14      571.49      9.75 o
  -2   1   9      222.54      249.52      6.19 o
  -1   1   9       26.40       68.70      3.78 o
   0   1   9     1859.93     2102.67     52.08 o
   1   1   9       59.31       56.43      6.39 o
   2   1   9      692.74      772.62     13.85 o
   3   1   9       54.90       71.31      2.78 o
   4   1   9      256.30      261.04      6.44 o
   5   1   9       21.57       26.34      1.15 o
   6   1   9        1.60        3.60      0.87 o
   7   1   9       17.52       22.18      1.68 o
   8   1   9      143.11      141.97      3.66 o
   9   1   9       48.80       40.96      2.52 o
  10   1   9      118.83       95.16      4.78 o
  11   1   9      964.00      876.23     23.78 o
  12   1   9       16.56        7.17      5.04 o
  13   1   9       18.79       14.49      3.83 o
  14   1   9        7.85        1.76      3.30 o
  15   1   9        1.88       -0.02      3.25 o
  16   1   9        1.12       -0.66      3.49 o
  17   1   9       12.47       11.87      4.55 o
  18   1   9        3.46        1.54      4.26 o
 -18   2   9        0.36       -0.85      4.12 o
 -17   2   9       24.51       30.40      6.82 o
 -16   2   9        4.34        5.92      5.16 o
 -15   2   9        6.86        6.89      2.65 o
 -14   2   9       13.15       18.65      3.12 o
 -13   2   9        9.06       13.53      2.97 o
 -12   2   9      113.89       95.85      4.08 o
 -11   2   9      128.35      123.60      5.15 o
 -10   2   9      898.72      864.22     14.57 o
  -9   2   9      137.50      126.12      2.84 o
  -8   2   9       49.32       55.09      1.98 o
  -7   2   9       32.06       32.34      1.39 o
  -6   2   9        4.95        5.56      1.02 o
  -5   2   9       25.30       27.96      1.20 o
  -4   2   9      505.36      491.29      8.11 o
  -3   2   9        9.78        4.10      2.01 o
  -2   2   9      101.55       94.06      3.11 o
  -1   2   9      875.64      897.07     19.93 o
   0   2   9        1.88        1.57      1.94 o
   1   2   9      271.51      219.85      5.85 o
   2   2   9       27.71       28.37      1.60 o
   3   2   9       30.93       46.40      3.21 o
   4   2   9      120.72      131.91      3.09 o
   5   2   9       49.13       44.02      1.75 o
   6   2   9      850.01      873.46     14.77 o
   7   2   9        1.95        5.91      1.17 o
   8   2   9      129.06      123.67      3.82 o
   9   2   9      113.31      104.20      4.73 o
  10   2   9        1.29       -0.72      2.43 o
  11   2   9       19.59       14.11      5.69 o
  12   2   9        0.55       -0.25      4.16 o
  13   2   9       14.39       16.73      3.18 o
  14   2   9        0.06       -0.65      3.43 o
  15   2   9        2.50        2.06      3.52 o
  16   2   9       73.83       68.74      6.46 o
  17   2   9        5.56        5.85      4.16 o
 -18   3   9       45.76       45.86      6.42 o
 -17   3   9        5.45        2.56      4.05 o
 -16   3   9       70.45       79.55      6.89 o
 -15   3   9        2.10        6.45      2.76 o
 -14   3   9        0.46       -1.29      2.35 o
 -13   3   9        0.30       -1.19      2.14 o
 -12   3   9       25.09       26.83      3.02 o
 -11   3   9       18.71       23.85      2.32 o
 -10   3   9      121.54      129.38      6.68 o
  -9   3   9        9.22       25.26      2.80 o
  -8   3   9      408.92      399.58      8.60 o
  -7   3   9        4.81        7.08      1.74 o
  -6   3   9      717.84      749.47     14.28 o
  -5   3   9        5.33        4.48      1.00 o
  -4   3   9       95.92       92.11      2.19 o
  -3   3   9       88.84       93.04      2.55 o
  -2   3   9       35.84       33.92      2.80 o
  -1   3   9      224.60      228.28      4.60 o
   0   3   9        4.25        5.39      0.89 o
   1   3   9      268.35      272.90      5.22 o
   2   3   9       64.85       51.59      1.75 o
   3   3   9        2.16        3.21      0.77 o
   4   3   9       44.74       45.95      3.21 o
   5   3   9       45.42       51.56      5.22 o
   6   3   9        6.65       10.57      2.17 o
   7   3   9      117.92      110.45      3.58 o
   8   3   9      416.90      407.50      9.26 o
   9   3   9       30.74       27.73      2.51 o
  10   3   9      143.90      112.05      4.54 o
  11   3   9       16.86        8.21      2.62 o
  12   3   9        0.16        2.33      2.50 o
  13   3   9        1.08        2.00      2.62 o
  14   3   9        0.26        0.95      3.50 o
  15   3   9       11.69       16.13      4.54 o
  16   3   9        4.57       15.51      5.64 o
  17   3   9       18.73       22.71      5.14 o
 -17   4   9       22.79       16.97      5.19 o
 -16   4   9        1.55        3.07      4.28 o
 -15   4   9        9.89       10.03      3.73 o
 -14   4   9        3.74        3.81      2.77 o
 -13   4   9       59.71       66.86      4.48 o
 -12   4   9       11.84       15.97      2.84 o
 -11   4   9       72.01       73.09      4.52 o
 -10   4   9      247.51      239.21      7.73 o
  -9   4   9       31.08       36.09      3.59 o
  -8   4   9      784.98      782.84     17.06 o
  -7   4   9      320.50      314.09      6.71 o
  -6   4   9        3.40        1.84      0.90 o
  -5   4   9      140.72      125.75      3.18 o
  -4   4   9      126.63      117.81      2.96 o
  -3   4   9        5.65        5.36      2.25 o
  -2   4   9       12.34       15.33      1.85 o
  -1   4   9       29.18       24.65      1.24 o
   0   4   9       32.84       28.11      1.44 o
   1   4   9      236.66      242.44      4.93 o
   2   4   9        2.35        0.57      1.07 o
   3   4   9       25.03       27.29      1.66 o
   4   4   9       98.27       87.49      2.88 o
   5   4   9        0.07        0.44      1.19 o
   6   4   9      145.09      137.10      5.91 o
   7   4   9      118.67      114.39      7.18 o
   8   4   9       21.31       19.26      2.48 o
   9   4   9        5.32        3.38      1.71 o
  10   4   9       44.10       41.77      3.63 o
  11   4   9       29.80       32.14      3.49 o
  12   4   9       24.55       23.66      3.54 o
  13   4   9        3.89        2.23      2.76 o
  14   4   9        1.82       -1.14      4.96 o
  15   4   9        2.63       -0.57      6.18 o
  16   4   9        2.41       10.43      4.85 o
 -16   5   9       15.89       21.94      5.56 o
 -15   5   9       21.45       23.96      4.71 o
 -14   5   9        0.00       -0.19      3.16 o
 -13   5   9        3.90        2.82      2.78 o
 -12   5   9       16.97       19.41      3.34 o
 -11   5   9        3.93        4.04      3.09 o
 -10   5   9        0.02       -0.42      2.41 o
  -9   5   9        0.29        5.95      2.25 o
  -8   5   9       20.16       24.50      2.68 o
  -7   5   9       20.69       16.17      2.44 o
  -6   5   9       32.05       32.39      2.50 o
  -5   5   9        9.91        9.34      1.96 o
  -4   5   9       89.37       93.18      3.13 o
  -3   5   9        1.65        2.55      1.95 o
  -2   5   9        0.01       -1.23      1.23 o
  -1   5   9      123.28      126.34      3.93 o
   0   5   9        0.16       -1.48      1.48 o
   1   5   9       71.90       71.07      3.17 o
   2   5   9      269.29      247.96      6.55 o
   3   5   9      253.83      262.39      6.84 o
   4   5   9      136.33      133.29      4.47 o
   5   5   9      131.39      140.74      4.67 o
   6   5   9        0.18       -0.09      1.71 o
   7   5   9        0.49        1.05      1.77 o
   8   5   9       16.83       17.31      2.50 o
   9   5   9        5.43        5.50      2.38 o
  10   5   9       31.58       33.94      3.36 o
  11   5   9        0.45       -1.37      2.60 o
  12   5   9        0.01        2.58      2.87 o
  13   5   9        3.20        2.98      4.09 o
  14   5   9        2.51        2.39      5.89 o
  15   5   9        5.23        5.76      4.82 o
 -15   6   9        2.02       -2.24      6.91 o
 -14   6   9        0.10       -0.55      4.30 o
 -13   6   9       20.90       23.32      4.46 o
 -12   6   9       35.08       46.73      6.31 o
 -11   6   9       25.52       30.08      3.96 o
 -10   6   9       30.73       30.78      3.72 o
  -9   6   9       15.81       26.13      3.73 o
  -8   6   9       15.55       18.79      2.75 o
  -7   6   9       24.88       26.85      2.88 o
  -6   6   9        1.15        4.68      2.22 o
  -5   6   9        7.66        5.08      2.33 o
  -4   6   9      112.18      117.06      4.66 o
  -3   6   9      162.61      168.36      6.08 o
  -2   6   9       56.59       57.56      7.31 o
  -1   6   9       50.95       50.77      3.21 o
   0   6   9      132.28      142.47      4.96 o
   1   6   9       79.15       80.19      3.81 o
   2   6   9       37.58       37.06      2.87 o
   3   6   9        5.33        7.07      2.14 o
   4   6   9        0.23        1.40      2.02 o
   5   6   9       58.11       66.26      3.50 o
   6   6   9       22.62       25.94      2.67 o
   7   6   9        2.02        1.84      2.24 o
   8   6   9       57.20       64.74      4.17 o
   9   6   9        1.16        4.16      2.57 o
  10   6   9       43.80       49.01      3.99 o
  11   6   9        1.24        4.05      3.26 o
  12   6   9        5.52        4.93      3.60 o
  13   6   9        6.23        6.84      4.50 o
  14   6   9        4.93        3.63      4.73 o
 -13   7   9        2.66        3.89      4.76 o
 -12   7   9        1.12        1.99      4.50 o
 -11   7   9        5.20        1.40      4.03 o
 -10   7   9        2.10        0.32      3.47 o
  -9   7   9       14.26       12.47      3.35 o
  -8   7   9        9.29        8.66      3.10 o
  -7   7   9        5.43        2.32      3.18 o
  -6   7   9        8.35        5.79      2.71 o
  -5   7   9        4.62        5.21      2.49 o
  -4   7   9        6.21        9.98      2.63 o
  -3   7   9       27.52       28.74      3.03 o
  -2   7   9        4.29        5.16      4.04 o
  -1   7   9        7.35        8.81      2.52 o
   0   7   9       66.83       69.95      3.90 o
   1   7   9      124.22      126.76      5.03 o
   2   7   9        0.03       -2.38      2.38 o
   3   7   9      322.99      309.34     10.01 o
   4   7   9      131.13      140.84      5.46 o
   5   7   9       10.11       14.42      3.00 o
   6   7   9       19.98       20.67      3.28 o
   7   7   9        2.46        5.87      2.83 o
   8   7   9        1.83        4.52      2.82 o
   9   7   9        1.81       -0.17      3.93 o
  10   7   9        4.13        3.68      3.69 o
  11   7   9        0.94       -2.07      5.82 o
  12   7   9        0.69        4.53      4.71 o
 -10   8   9       30.66       31.49      5.74 o
  -9   8   9       14.14       13.47      7.83 o
  -8   8   9       13.04       13.14      4.73 o
  -7   8   9        6.80        6.38      4.36 o
  -6   8   9        2.82        1.27      3.34 o
  -5   8   9        1.65       -0.51      2.84 o
  -4   8   9       12.97       18.14      3.42 o
  -3   8   9       13.88       11.00      3.20 o
  -2   8   9        0.34        2.53      4.04 o
  -1   8   9        2.34        1.07      2.92 o
   0   8   9       16.69        6.54      3.25 o
   1   8   9       81.28       93.28      5.37 o
   2   8   9      164.52      168.89      7.03 o
   3   8   9       12.87       17.56      3.55 o
   4   8   9       47.40       48.60      4.96 o
   5   8   9        0.51       -2.72      2.72 o
   6   8   9        9.63        1.26      4.19 o
   7   8   9        4.93        2.58      4.38 o
   8   8   9        4.43       14.65      9.59 o
   9   8   9       14.77       15.17      5.02 o
  -6   9   9        0.92       -0.20      5.75 o
  -5   9   9        1.77        1.50      4.17 o
  -4   9   9       19.38       16.44      5.11 o
  -3   9   9        4.69        5.05      4.49 o
  -2   9   9        2.36        2.43      4.39 o
  -1   9   9        8.07        5.89      7.66 o
   0   9   9        2.06        2.65      4.55 o
   1   9   9        0.20        2.19      4.63 o
   2   9   9        0.02        0.50      4.25 o
   3   9   9        1.14        5.47      4.53 o
   4   9   9        0.96        2.97      5.86 o
   5   9   9        4.27       14.69      4.93 o
 -18   0  10       65.01       80.65     10.90 o
 -17   0  10        1.58       -1.05      4.96 o
 -16   0  10        2.63        5.60      5.26 o
 -15   0  10        1.08        6.65      4.58 o
 -14   0  10       26.49       32.59      4.71 o
 -13   0  10       28.43       31.26      3.60 o
 -12   0  10       27.10       31.22      4.12 o
 -11   0  10        3.34        2.15      2.48 o
 -10   0  10      895.34      828.73     19.83 o
  -9   0  10        0.23        0.74      1.19 o
  -8   0  10     1029.14      968.74     21.59 o
  -7   0  10      739.20      705.77     13.19 o
  -6   0  10       16.81       26.47      1.61 o
  -5   0  10        1.74       -0.06      0.74 o
  -4   0  10        0.55       -0.20      0.89 o
  -3   0  10     1312.22     1332.04     26.02 o
  -2   0  10     1484.83     1553.60     33.56 o
  -1   0  10      879.04      912.57     22.81 o
   0   0  10      872.26      902.29     26.64 o
   1   0  10        0.03       -0.89      0.89 o
   2   0  10       14.46       12.16      2.05 o
   3   0  10     1542.15     1606.48     34.82 o
   4   0  10       88.29       67.44      5.16 o
   5   0  10       33.39       35.75      2.01 o
   6   0  10      412.20      430.46     11.93 o
   7   0  10      129.21      162.51     11.98 o
   8   0  10      101.43      110.59      5.89 o
   9   0  10       25.37       31.09      3.63 o
  10   0  10        8.21        4.26      3.67 o
  11   0  10       37.19       34.19      5.94 o
  12   0  10       35.33       52.36      7.10 o
  13   0  10      357.23      319.55     18.52 o
  14   0  10       38.07       27.64      6.35 o
  15   0  10        0.95       -3.23      4.72 o
  16   0  10       22.06       20.47      6.59 o
  17   0  10        4.46       -0.37      5.81 o
 -18   1  10        4.90        3.99      3.69 o
 -17   1  10       23.51       27.98      4.04 o
 -16   1  10        0.01        0.61      2.92 o
 -15   1  10        7.87        6.57      2.53 o
 -14   1  10        0.93       -0.79      1.93 o
 -13   1  10        7.94        4.60      1.88 o
 -12   1  10       21.37       15.96      1.93 o
 -11   1  10       54.68       54.32      2.62 o
 -10   1  10       12.23       13.25      1.46 o
  -9   1  10        3.32        1.05      1.24 o
  -8   1  10       53.73       52.08      1.62 o
  -7   1  10        2.44        3.71      0.77 o
  -6   1  10      268.08      246.25      3.71 o
  -5   1  10       13.19       12.54      0.81 o
  -4   1  10      108.31      107.53      2.20 o
  -3   1  10        0.15       -0.66      0.66 o
  -2   1  10      278.80      256.83      6.38 o
  -1   1  10      171.25      182.74     11.47 o
   0   1  10      932.15      991.31     25.23 o
   1   1  10        8.46        6.81      1.54 o
   2   1  10        0.04        0.90      0.57 o
   3   1  10      340.52      335.58      6.86 o
   4   1  10      192.17      184.57      3.98 o
   5   1  10       20.27       21.70      1.30 o
   6   1  10       76.72       77.75      2.37 o
   7   1  10       13.00       13.98      2.00 o
   8   1  10       72.68       64.93      2.98 o
   9   1  10      587.02      529.54     14.97 o
  10   1  10      343.24      328.36     10.42 o
  11   1  10       30.21       29.52      4.03 o
  12   1  10       27.26       25.98      4.04 o
  13   1  10       31.11       26.62      4.28 o
  14   1  10       31.50       28.51      4.51 o
  15   1  10        9.66        6.21      3.87 o
  16   1  10        0.09       -3.50      3.50 o
  17   1  10        4.03        0.28      3.97 o
 -18   2  10       17.35       22.69      5.35 o
 -17   2  10       20.99       24.66      5.23 o
 -16   2  10       65.22       60.73      6.43 o
 -15   2  10        5.13        3.66      2.97 o
 -14   2  10      185.76      192.95      7.14 o
 -13   2  10        8.82       14.04      2.71 o
 -12   2  10       43.36       44.07      3.70 o
 -11   2  10      236.62      225.00      9.90 o
 -10   2  10      240.58      228.33      5.87 o
  -9   2  10        9.70        9.99      1.45 o
  -8   2  10     1015.42      925.84     14.26 o
  -7   2  10       12.31       16.09      3.87 o
  -6   2  10       16.80       18.16      1.24 o
  -5   2  10       99.58       88.97      2.47 o
  -4   2  10      470.13      495.45      8.77 o
  -3   2  10      251.45      258.53      4.91 o
  -2   2  10      744.59      769.32     22.79 o
  -1   2  10        0.16       -1.55      1.55 o
   0   2  10       25.44       27.34      1.83 o
   1   2  10      604.99      743.28     16.76 o
   2   2  10        8.66       14.17      7.88 o
   3   2  10       53.13       60.58      1.91 o
   4   2  10       44.50       41.69      1.63 o
   5   2  10      269.81      244.39      4.99 o
   6   2  10      443.86      413.77     13.67 o
   7   2  10       17.29       15.98      1.87 o
   8   2  10      101.20      102.52      3.82 o
   9   2  10      107.43       99.18      4.76 o
  10   2  10       41.72       32.33      3.38 o
  11   2  10       46.29       49.90      5.63 o
  12   2  10        1.14        3.69      5.41 o
  13   2  10        0.15        0.75      3.16 o
  14   2  10        0.26       -0.86      3.75 o
  15   2  10        4.76        6.12      3.76 o
  16   2  10        1.29        1.57      4.01 o
  17   2  10        2.29       -1.06      4.58 o
 -17   3  10        4.98        7.72      4.53 o
 -16   3  10        0.61        1.28      5.89 o
 -15   3  10        6.78        4.99      3.23 o
 -14   3  10        2.73        3.30      2.52 o
 -13   3  10        0.76        1.04      2.40 o
 -12   3  10        0.79        1.08      2.29 o
 -11   3  10       10.37       10.25      2.45 o
 -10   3  10       64.34       65.16      3.75 o
  -9   3  10        0.34       -1.63      1.63 o
  -8   3  10       28.32       38.92      2.76 o
  -7   3  10      204.33      182.30      4.44 o
  -6   3  10       89.81       90.70      2.54 o
  -5   3  10      110.35      107.73      2.63 o
  -4   3  10       41.20       39.60      1.79 o
  -3   3  10      104.73       99.98      2.70 o
  -2   3  10       24.87       20.65      1.23 o
  -1   3  10       15.65       13.47      1.03 o
   0   3  10       10.36        9.59      0.92 o
   1   3  10       12.06       14.33      0.98 o
   2   3  10      120.26      127.60      3.22 o
   3   3  10        0.05        0.01      1.30 o
   4   3  10      237.08      229.42      4.76 o
   5   3  10        0.06       -0.23      0.97 o
   6   3  10        0.23       -1.39      1.39 o
   7   3  10        0.72       -1.17      1.31 o
   8   3  10       82.20       68.55      3.34 o
   9   3  10       81.66       70.70      3.58 o
  10   3  10        3.66        0.15      1.90 o
  11   3  10       18.57       21.98      3.07 o
  12   3  10        3.62        6.94      2.81 o
  13   3  10        0.04       -0.58      2.68 o
  14   3  10       27.45       28.86      4.79 o
  15   3  10        0.02        2.18      4.70 o
  16   3  10       66.36       64.88      6.82 o
 -17   4  10       23.55       17.08      5.46 o
 -16   4  10       22.57       16.65      4.98 o
 -15   4  10       13.37       11.86      4.35 o
 -14   4  10       11.38       12.38      3.15 o
 -13   4  10       52.76       56.71      4.23 o
 -12   4  10      189.62      198.60      7.21 o
 -11   4  10        3.50        4.94      2.56 o
 -10   4  10        8.71       15.77      4.79 o
  -9   4  10      146.32      162.61     14.51 o
  -8   4  10      192.78      189.60      5.30 o
  -7   4  10      126.41      123.00      4.07 o
  -6   4  10        5.74        9.03      1.79 o
  -5   4  10       18.34       24.26      1.54 o
  -4   4  10       97.26       98.26      2.91 o
  -3   4  10      188.70      179.05      4.08 o
  -2   4  10       62.32       60.66      2.57 o
  -1   4  10       41.89       46.14      2.77 o
   0   4  10       35.23       41.42      2.40 o
   1   4  10      301.85      290.44      6.24 o
   2   4  10      100.51       89.79      2.94 o
   3   4  10       74.46       81.05      2.65 o
   4   4  10       59.17       60.06      2.37 o
   5   4  10      366.26      356.07      8.36 o
   6   4  10      115.95      110.35      3.80 o
   7   4  10      125.23      130.35      4.31 o
   8   4  10        6.45       16.20      3.72 o
   9   4  10        1.79        3.51      3.61 o
  10   4  10       12.39       19.27      3.75 o
  11   4  10       55.08       67.53      4.57 o
  12   4  10       36.32       34.34      3.82 o
  13   4  10       28.48       40.67      5.32 o
  14   4  10       39.25       43.83      5.71 o
  15   4  10        7.92       16.07      4.93 o
  16   4  10       11.02       18.45      5.36 o
 -16   5  10        2.09        3.14      4.66 o
 -15   5  10        7.11        6.45      4.34 o
 -14   5  10       19.16       19.62      3.98 o
 -13   5  10       15.80       15.47      3.91 o
 -12   5  10        5.88        5.38      2.91 o
 -11   5  10        6.86        4.07      2.86 o
 -10   5  10        1.83        0.11      2.42 o
  -9   5  10       16.36       16.09      2.81 o
  -8   5  10        6.65       10.00      2.53 o
  -7   5  10       43.27       37.61      3.89 o
  -6   5  10      103.56       95.48      3.76 o
  -5   5  10      110.98       99.14      3.72 o
  -4   5  10      131.98      117.88      4.07 o
  -3   5  10        0.72       -0.39      1.37 o
  -2   5  10      158.40      161.48      4.37 o
  -1   5  10       70.35       69.23      3.78 o
   0   5  10       34.37       40.45      6.02 o
   1   5  10        0.79        2.44      2.24 o
   2   5  10       20.56       37.57      3.57 o
   3   5  10      199.03      205.50      5.84 o
   4   5  10       65.92       75.91      3.45 o
   5   5  10       75.41       75.43      3.42 o
   6   5  10       49.97       47.59      4.15 o
   7   5  10      150.13      142.01      5.39 o
   8   5  10       91.65       88.41      4.46 o
   9   5  10        5.46       10.84      2.55 o
  10   5  10        4.93        3.17      2.43 o
  11   5  10        0.23       -0.92      3.66 o
  12   5  10        5.33        6.39      3.87 o
  13   5  10       36.08       45.91      5.73 o
  14   5  10       28.19       33.67      5.89 o
 -14   6  10        6.09        4.38      4.43 o
 -13   6  10        8.28        8.15      6.04 o
 -12   6  10       14.45       16.96      3.41 o
 -11   6  10       22.25       21.38      3.49 o
 -10   6  10       38.27       35.42      3.69 o
  -9   6  10       53.16       47.42      3.96 o
  -8   6  10       26.86       28.67      4.34 o
  -7   6  10       48.43       44.10      4.39 o
  -6   6  10        0.66       -2.18      2.18 o
  -5   6  10       59.26       55.20      3.34 o
  -4   6  10       19.57       16.71      2.40 o
  -3   6  10        0.10       -1.91      1.91 o
  -2   6  10       33.12       30.60      3.09 o
  -1   6  10        4.47        5.24      2.06 o
   0   6  10       39.48       50.11      3.25 o
   1   6  10       19.27       18.87      2.38 o
   2   6  10       44.62       50.36      3.06 o
   3   6  10       39.60       46.52      3.27 o
   4   6  10       17.28       21.68      6.17 o
   5   6  10        5.83        7.30      2.27 o
   6   6  10       24.52       25.14      2.93 o
   7   6  10       17.96       16.29      2.78 o
   8   6  10        7.22        7.42      3.37 o
   9   6  10        0.19        1.27      2.46 o
  10   6  10        0.12       -0.54      2.49 o
  11   6  10        3.81        3.78      3.94 o
  12   6  10        0.14        1.42      4.00 o
  13   6  10        3.45       -3.90      3.90 o
 -12   7  10        0.03       -4.11      4.11 o
 -11   7  10        5.02       -2.13      4.14 o
 -10   7  10       15.10       15.75      4.19 o
  -9   7  10       10.43       13.90      3.33 o
  -8   7  10       22.08       29.35      5.22 o
  -7   7  10       21.30       22.63      3.33 o
  -6   7  10        0.11       -1.85      2.45 o
  -5   7  10        0.22       -2.25      2.25 o
  -4   7  10        0.60        1.82      2.55 o
  -3   7  10        1.91        1.85      2.51 o
  -2   7  10        1.67        1.95      2.38 o
  -1   7  10        1.73        2.32      2.41 o
   0   7  10        0.15       -2.24      2.24 o
   1   7  10        5.89        2.63      2.49 o
   2   7  10        0.15        1.85      2.83 o
   3   7  10       29.02       44.12      5.78 o
   4   7  10        0.19        0.16      2.41 o
   5   7  10        1.67        3.13      2.62 o
   6   7  10        0.55        0.37      2.36 o
   7   7  10       14.61        8.89      2.94 o
   8   7  10        4.38        8.65      2.93 o
   9   7  10        0.54        1.47      3.59 o
  10   7  10        9.09       11.13      4.79 o
  11   7  10        7.11        5.60      4.52 o
 -10   8  10        0.20        5.33      6.08 o
  -9   8  10        0.38       -3.95      3.95 o
  -8   8  10        1.06       -0.35      4.00 o
  -7   8  10        0.60       -1.53      3.77 o
  -6   8  10        0.07        1.47      3.47 o
  -5   8  10        1.77        5.50      2.92 o
  -4   8  10        0.81       -2.58      2.58 o
  -3   8  10        0.17       -1.48      2.74 o
  -2   8  10        0.67       -2.59      2.59 o
  -1   8  10        3.14        4.52      2.84 o
   0   8  10        1.31        0.57      2.74 o
   1   8  10        0.00        0.21      2.74 o
   2   8  10       15.53       21.98      3.54 o
   3   8  10        8.74        8.37      3.05 o
   4   8  10        0.19        0.03      2.79 o
   5   8  10        1.68        4.02      2.91 o
   6   8  10        0.44       -1.62      3.88 o
   7   8  10        1.01        1.57      4.36 o
   8   8  10        6.08        5.93      4.50 o
  -5   9  10        6.93       13.18      4.93 o
  -4   9  10        3.82        0.10      4.33 o
  -3   9  10        1.58        5.98      4.71 o
  -2   9  10       11.28        9.27      4.78 o
  -1   9  10        4.35        5.31      4.46 o
   0   9  10        3.10        2.53      4.17 o
   1   9  10        0.74       -4.36      5.72 o
   2   9  10        5.63       10.65      5.08 o
   3   9  10        5.32        8.49      9.59 o
   4   9  10        2.29        5.15      4.72 o
 -18   1  11       48.96       56.23      5.61 o
 -17   1  11        0.05       -1.80      3.00 o
 -16   1  11        1.80       -2.16      2.73 o
 -15   1  11       44.30       35.54      3.57 o
 -14   1  11       18.92       18.64      2.69 o
 -13   1  11       32.69       38.97      3.33 o
 -12   1  11       63.45       65.80      3.23 o
 -11   1  11      412.76      391.42      8.74 o
 -10   1  11        1.71       -1.26      1.34 o
  -9   1  11       10.79       13.53      1.59 o
  -8   1  11       70.94       63.57      1.99 o
  -7   1  11      985.30      982.96     13.60 o
  -6   1  11        3.44        2.00      0.70 o
  -5   1  11       65.99       62.75      1.62 o
  -4   1  11       32.29       19.63      1.60 o
  -3   1  11       88.35       94.03      2.36 o
  -2   1  11        3.05        0.51      1.30 o
  -1   1  11       76.57       85.25      3.48 o
   0   1  11       11.90       18.79      2.33 o
   1   1  11      124.44      124.82      4.43 o
   2   1  11        6.04        4.30      0.72 o
   3   1  11      448.44      426.22      7.47 o
   4   1  11      155.41      174.95      3.98 o
   5   1  11      385.98      370.33      7.39 o
   6   1  11      147.61      166.39      5.62 o
   7   1  11        2.68       -1.67      1.67 o
   8   1  11       97.53       90.73      4.38 o
   9   1  11        4.01        2.90      2.56 o
  10   1  11      107.22      100.48      5.09 o
  11   1  11      461.43      396.68     14.87 o
  12   1  11        2.06        1.10      4.60 o
  13   1  11       24.00       15.34      3.78 o
  14   1  11        8.25        7.04      3.83 o
  15   1  11        0.08       -2.29      3.52 o
  16   1  11        2.85        1.38      3.93 o
  17   1  11        6.79       -2.19      4.32 o
 -18   2  11        7.51        5.19      4.71 o
 -17   2  11       16.11       17.99      4.83 o
 -16   2  11        0.80        3.67      3.79 o
 -15   2  11        2.19        3.36      3.14 o
 -14   2  11       69.30       75.91      5.31 o
 -13   2  11       74.50       68.82      5.13 o
 -12   2  11        6.29       10.32      2.47 o
 -11   2  11       32.41       27.10      4.21 o
 -10   2  11       53.53       58.45      3.52 o
  -9   2  11       81.77       85.42      3.75 o
  -8   2  11      101.71      101.74      4.24 o
  -7   2  11      960.02      908.25     13.88 o
  -6   2  11      127.77      147.59      9.04 o
  -5   2  11      241.94      271.37      5.00 o
  -4   2  11       58.17       59.25      2.05 o
  -3   2  11      241.90      257.54      4.88 o
  -2   2  11        0.90        1.64      1.03 o
  -1   2  11       55.50       53.58      3.83 o
   0   2  11       40.78       41.23      3.42 o
   1   2  11      130.05      133.35      4.88 o
   2   2  11        5.02       -0.85      1.04 o
   3   2  11       54.06       57.52      1.78 o
   4   2  11       92.42       80.77      2.66 o
   5   2  11      758.61      721.41     17.41 o
   6   2  11       40.73       42.28      2.44 o
   7   2  11      374.42      333.72      9.99 o
   8   2  11       56.77       59.93      9.15 o
   9   2  11        3.53        3.26      2.87 o
  10   2  11      126.51      119.89      5.53 o
  11   2  11       52.79       48.71      6.25 o
  12   2  11       22.64       26.21      4.09 o
  13   2  11       56.79       63.65     11.02 o
  14   2  11       13.93       10.82      5.50 o
  15   2  11        0.92       -1.89      3.58 o
  16   2  11        1.61        3.76      4.17 o
 -17   3  11       13.03       14.27      4.95 o
 -16   3  11        8.25        7.55      4.33 o
 -15   3  11        5.06        0.42      3.10 o
 -14   3  11       15.91       14.91      3.47 o
 -13   3  11        0.11        0.24      2.88 o
 -12   3  11        2.27        2.04      2.45 o
 -11   3  11        3.49        0.24      2.12 o
 -10   3  11       10.98       10.99      2.48 o
  -9   3  11       24.12       27.88      2.81 o
  -8   3  11        6.59       10.62      1.93 o
  -7   3  11        3.51       11.38      1.67 o
  -6   3  11      212.57      197.51      4.08 o
  -5   3  11       21.31       19.78      1.63 o
  -4   3  11       85.29       89.04      5.00 o
  -3   3  11      936.85      918.04     17.02 o
  -2   3  11       18.26       18.67      2.09 o
  -1   3  11       51.32       44.13      5.24 o
   0   3  11       26.82       20.32      2.12 o
   1   3  11      814.16      866.25     17.37 o
   2   3  11      145.04      146.99      3.58 o
   3   3  11      534.78      518.60     10.07 o
   4   3  11       49.84       66.94      2.68 o
   5   3  11      251.53      230.38      5.74 o
   6   3  11        0.35        0.24      1.97 o
   7   3  11       51.93       52.64      3.75 o
   8   3  11       20.95       22.84      2.30 o
   9   3  11      144.26      142.77      5.83 o
  10   3  11        8.47        7.83      2.14 o
  11   3  11       19.15       24.26      3.22 o
  12   3  11      148.05      152.46      6.80 o
  13   3  11       28.24       28.87      3.86 o
  14   3  11        2.81       -0.05      3.74 o
  15   3  11        0.24        1.00      3.96 o
  16   3  11        0.00        5.13      4.47 o
 -16   4  11        4.04        4.19      4.40 o
 -15   4  11        0.58        4.86      3.94 o
 -14   4  11       16.83       24.02      3.96 o
 -13   4  11        7.11        8.95      4.97 o
 -12   4  11        0.47        6.33      3.32 o
 -11   4  11       69.26       65.11      4.16 o
 -10   4  11      213.86      196.80      6.85 o
  -9   4  11       88.90       87.54      5.22 o
  -8   4  11      142.58      141.73      5.32 o
  -7   4  11        3.28        9.79      3.09 o
  -6   4  11       41.76       38.33      2.26 o
  -5   4  11        0.08       -1.08      1.08 o
  -4   4  11       36.11       37.06      2.62 o
  -3   4  11       19.08       22.76      1.86 o
  -2   4  11       40.65       34.47      2.84 o
  -1   4  11      177.78      163.41      4.60 o
   0   4  11      726.88      672.27     14.04 o
   1   4  11       15.57        6.55      5.22 o
   2   4  11       10.97       14.40      2.31 o
   3   4  11       66.10       60.93      2.78 o
   4   4  11       56.76       61.88      3.43 o
   5   4  11        1.22        2.06      1.60 o
   6   4  11       11.02       12.64      3.06 o
   7   4  11       35.72       38.75      3.54 o
   8   4  11        4.41        9.23      3.82 o
   9   4  11        0.49        0.57      1.85 o
  10   4  11       34.98       39.75      3.60 o
  11   4  11       51.39       55.97      4.29 o
  12   4  11       10.75       13.00      9.12 o
  13   4  11        1.46        2.97      3.76 o
  14   4  11        0.04        4.97      6.82 o
  15   4  11       61.88       77.62      7.20 o
 -15   5  11        0.04       -3.65      4.03 o
 -14   5  11       17.40       22.56      5.11 o
 -13   5  11        1.37        2.57      3.27 o
 -12   5  11        6.30        8.68      3.41 o
 -11   5  11        1.15        1.66      2.40 o
 -10   5  11       65.00       64.37      4.17 o
  -9   5  11       73.40       66.26      4.06 o
  -8   5  11        5.13        3.80      2.38 o
  -7   5  11       12.57        8.35      2.39 o
  -6   5  11        7.89        3.89      2.05 o
  -5   5  11       49.98       49.63      3.14 o
  -4   5  11       20.23       17.71      3.38 o
  -3   5  11        7.44       11.58      3.21 o
  -2   5  11        3.36        4.75      2.09 o
  -1   5  11        0.53       -1.92      1.92 o
   0   5  11       78.44       67.34      3.86 o
   1   5  11      234.63      237.49      7.34 o
   2   5  11      236.90      224.60      8.40 o
   3   5  11        1.10        1.03      2.49 o
   4   5  11      279.85      256.34      7.88 o
   5   5  11        0.07        0.19      1.69 o
   6   5  11       45.31       49.56      3.13 o
   7   5  11        0.45        3.47      2.53 o
   8   5  11       21.30       20.07      2.79 o
   9   5  11       56.66       55.60      5.74 o
  10   5  11        0.31        2.54      4.02 o
  11   5  11       11.60       10.05      3.16 o
  12   5  11        0.71        4.56      3.84 o
  13   5  11        0.84       -0.77      3.90 o
  14   5  11        0.03       -0.38      4.12 o
 -14   6  11        8.42        8.17      4.62 o
 -13   6  11        0.20       -3.23      3.23 o
 -12   6  11        0.46       -2.93      2.93 o
 -11   6  11       41.27       47.85      4.69 o
 -10   6  11       15.06       17.39      5.58 o
  -9   6  11        4.84        3.63      2.68 o
  -8   6  11        0.77        2.64      2.51 o
  -7   6  11        7.37        3.71      2.43 o
  -6   6  11       19.34       19.85      2.75 o
  -5   6  11        2.18       -1.19      2.05 o
  -4   6  11        2.89        2.13      2.08 o
  -3   6  11        0.92       -2.44      2.44 o
  -2   6  11       15.56       15.30      2.31 o
  -1   6  11       45.36       38.50      2.85 o
   0   6  11        1.58        5.52      1.90 o
   1   6  11       43.25       44.27      3.52 o
   2   6  11        0.01       -1.04      1.81 o
   3   6  11       35.74       39.01      2.93 o
   4   6  11        1.18        0.72      1.97 o
   5   6  11        5.59        8.21      2.20 o
   6   6  11        4.00        5.93      2.30 o
   7   6  11        3.67        3.99      2.28 o
   8   6  11        0.90        1.97      2.42 o
   9   6  11        0.01        0.06      2.64 o
  10   6  11        2.66        1.97      3.66 o
  11   6  11        9.20        9.49      4.41 o
  12   6  11        0.49        1.88      5.75 o
 -12   7  11        0.13        1.73      4.70 o
 -11   7  11        0.12       -1.95      4.11 o
 -10   7  11        5.74        1.72      4.07 o
  -9   7  11        1.37        4.43      2.90 o
  -8   7  11        0.01        2.25      2.70 o
  -7   7  11        5.73        5.19      2.72 o
  -6   7  11        3.05       -0.60      2.49 o
  -5   7  11       11.89        9.64      2.78 o
  -4   7  11       50.54       52.61      3.92 o
  -3   7  11       51.23       49.99      6.71 o
  -2   7  11       18.44       20.50      2.82 o
  -1   7  11        0.03       -1.32      2.14 o
   0   7  11        0.53       -2.04      2.04 o
   1   7  11        2.59        1.82      2.23 o
   2   7  11        3.58        8.70      2.47 o
   3   7  11       14.98       19.20      2.80 o
   4   7  11        2.99        2.86      2.37 o
   5   7  11        9.79        7.46      2.64 o
   6   7  11       18.89       23.09      3.21 o
   7   7  11       52.18       57.99      4.27 o
   8   7  11       31.65       37.64      4.13 o
   9   7  11        1.09        3.89      4.20 o
  10   7  11        5.24        2.96      4.40 o
  -9   8  11        1.67       -1.19      4.21 o
  -8   8  11        0.37       -2.87      3.89 o
  -7   8  11        2.09        4.90      4.23 o
  -6   8  11       23.84       28.13      4.64 o
  -5   8  11       35.48       43.25      4.10 o
  -4   8  11        0.95        2.88      2.79 o
  -3   8  11        4.53        4.02      2.85 o
  -2   8  11        0.04        0.64      2.66 o
  -1   8  11        0.13       -2.51      2.51 o
   0   8  11        1.57       -2.48      2.48 o
   1   8  11        3.69        5.12      2.78 o
   2   8  11        2.89       -1.72      2.60 o
   3   8  11        0.00        2.53      2.76 o
   4   8  11       11.55       16.65      3.25 o
   5   8  11       15.21       12.61      3.31 o
   6   8  11        0.01       -1.53      4.01 o
   7   8  11       10.38        9.81      6.20 o
  -3   9  11        0.16        3.09      5.94 o
  -2   9  11        0.48        2.17      6.59 o
  -1   9  11        0.43        5.15      4.42 o
   0   9  11        0.09       -4.03      4.03 o
   1   9  11        3.32        5.02      4.72 o
   2   9  11        1.29       -0.27      7.54 o
 -18   0  12        0.01        5.32      6.03 o
 -17   0  12       91.59       99.58      8.14 o
 -16   0  12       20.82       22.48      6.82 o
 -15   0  12       26.98       24.29      4.67 o
 -14   0  12        1.65        3.64      3.43 o
 -13   0  12       42.94       57.68      8.69 o
 -12   0  12      138.76      148.16      8.18 o
 -11   0  12       98.60       85.84      5.89 o
 -10   0  12       15.24       17.40      4.96 o
  -9   0  12      343.24      329.21     10.38 o
  -8   0  12      864.02      805.84     19.04 o
  -7   0  12     1155.26     1109.38     26.70 o
  -6   0  12      435.49      453.83     14.71 o
  -5   0  12        2.37        1.40      1.10 o
  -4   0  12       52.57       66.66      5.07 o
  -3   0  12      401.18      435.01      8.97 o
  -2   0  12        2.53        2.96      0.97 o
  -1   0  12      231.76      212.62      5.21 o
   0   0  12       76.08       52.71      2.87 o
   1   0  12      407.53      377.35      8.74 o
   2   0  12      761.90      839.48     18.60 o
   3   0  12       33.78       31.48      2.50 o
   4   0  12        2.12        3.34      1.48 o
   5   0  12      244.69      239.97      7.38 o
   6   0  12      705.32      653.83     21.60 o
   7   0  12     1905.91     1829.43     56.93 o
   8   0  12      566.84      549.94     19.01 o
   9   0  12       84.54       96.38      5.99 o
  10   0  12       34.04       32.50      5.50 o
  11   0  12       21.27       27.57      5.67 o
  12   0  12        0.02        1.46      4.21 o
  13   0  12        1.15       -1.56      4.58 o
  14   0  12        2.83        0.20      4.79 o
  15   0  12        9.53       -0.27      5.33 o
  16   0  12       26.68       20.07      6.79 o
 -17   1  12        1.03       -0.99      3.17 o
 -16   1  12        2.87        3.43      3.19 o
 -15   1  12        6.71        2.25      2.49 o
 -14   1  12        8.31        6.41      2.41 o
 -13   1  12        6.42        8.58      2.26 o
 -12   1  12       17.53       24.46      2.60 o
 -11   1  12        7.11        5.69      1.90 o
 -10   1  12      108.51       93.86      3.46 o
  -9   1  12       42.80       52.02      3.82 o
  -8   1  12        2.98        1.87      1.09 o
  -7   1  12      148.77      148.59      3.28 o
  -6   1  12        0.36       -0.86      0.86 o
  -5   1  12      795.68      791.46     12.68 o
  -4   1  12      120.72      130.75      2.87 o
  -3   1  12       12.04        9.99      0.99 o
  -2   1  12        0.35        0.33      1.44 o
  -1   1  12      176.25      180.09      5.85 o
   0   1  12      118.43      112.38      4.29 o
   1   1  12      356.75      348.20      9.91 o
   2   1  12       27.90       24.10      1.19 o
   3   1  12       84.72       79.47      2.28 o
   4   1  12        7.60        6.52      1.14 o
   5   1  12       10.35       10.09      1.65 o
   6   1  12        3.58        1.31      2.18 o
   7   1  12      141.59      131.54      5.29 o
   8   1  12        0.26       -0.25      2.10 o
   9   1  12       99.68       88.91      4.61 o
  10   1  12      271.93      272.29      9.21 o
  11   1  12      164.15      162.37      8.12 o
  12   1  12       33.89       44.26      4.72 o
  13   1  12        6.26        5.00      3.39 o
  14   1  12       24.52       20.37      4.36 o
  15   1  12        1.28        3.51      5.52 o
  16   1  12        3.51        3.64      4.26 o
 -17   2  12        1.06        6.04      7.76 o
 -16   2  12        5.85        5.07      3.84 o
 -15   2  12        0.06       -0.22      2.88 o
 -14   2  12        0.32       -2.57      2.57 o
 -13   2  12       23.99       24.86      4.11 o
 -12   2  12      148.86      157.35      6.86 o
 -11   2  12       12.61       13.40      2.81 o
 -10   2  12      236.04      216.10      6.91 o
  -9   2  12      129.34      119.77      4.69 o
  -8   2  12      564.49      520.79     11.55 o
  -7   2  12      120.61      133.80      7.23 o
  -6   2  12      186.74      168.60      4.22 o
  -5   2  12       54.06       50.71      2.86 o
  -4   2  12       10.70       11.91      1.00 o
  -3   2  12       38.96       37.40      1.60 o
  -2   2  12      152.32      141.83      5.56 o
  -1   2  12       82.51       78.43      5.68 o
   0   2  12      201.19      218.80     12.29 o
   1   2  12        4.10        4.17      1.97 o
   2   2  12        2.78        8.01      3.48 o
   3   2  12        1.98        2.61      1.47 o
   4   2  12      390.64      383.42      7.47 o
   5   2  12       17.96       21.02      1.74 o
   6   2  12      333.90      313.94      9.42 o
   7   2  12        5.89        3.23      2.09 o
   8   2  12        5.78        4.66      2.18 o
   9   2  12        7.48       10.19      2.46 o
  10   2  12        0.88       -0.39      2.28 o
  11   2  12        1.74        1.22      3.12 o
  12   2  12       26.99       31.54      5.53 o
  13   2  12       15.49       19.26      4.28 o
  14   2  12      110.83      117.19      7.91 o
  15   2  12        9.53        7.15      4.18 o
  16   2  12       21.71       29.37      5.72 o
 -17   3  12       18.00       29.03      5.88 o
 -16   3  12        0.79       -1.28      5.48 o
 -15   3  12       16.11       21.56      3.85 o
 -14   3  12       73.81       71.29      5.32 o
 -13   3  12       36.52       35.68      4.05 o
 -12   3  12        1.94       -1.49      2.58 o
 -11   3  12       27.91       31.01      3.49 o
 -10   3  12       28.82       29.22      2.88 o
  -9   3  12       38.52       41.28      3.18 o
  -8   3  12        1.80        1.88      2.32 o
  -7   3  12        0.00        0.33      1.37 o
  -6   3  12      202.36      182.03      5.97 o
  -5   3  12      342.57      337.79      7.94 o
  -4   3  12      137.58      145.04      4.16 o
  -3   3  12      154.81      157.17      3.86 o
  -2   3  12        0.08       -0.91      0.91 o
  -1   3  12      131.45      126.50      4.63 o
   0   3  12       65.11       64.27      3.51 o
   1   3  12        3.58        8.24      2.61 o
   2   3  12      329.68      324.72      7.13 o
   3   3  12       25.31       26.40      2.27 o
   4   3  12      862.17      904.44     26.29 o
   5   3  12        5.29        6.01      2.16 o
   6   3  12       75.06       74.44      3.54 o
   7   3  12       24.44       23.46      2.61 o
   8   3  12       11.93       11.28      3.36 o
   9   3  12        4.12        6.43      2.42 o
  10   3  12        0.93        0.71      2.91 o
  11   3  12        8.47        4.51      3.14 o
  12   3  12        2.93        0.48      3.20 o
  13   3  12       58.87       55.53      5.71 o
  14   3  12        6.81       10.97      4.23 o
  15   3  12        2.41        6.54      4.40 o
 -16   4  12       14.01       16.54      5.29 o
 -15   4  12        3.46        5.60      4.31 o
 -14   4  12        0.26       -1.52      3.58 o
 -13   4  12        9.26       13.17      3.41 o
 -12   4  12       77.24       74.80      5.18 o
 -11   4  12        0.16        1.50      2.72 o
 -10   4  12        0.07       -0.29      2.26 o
  -9   4  12       35.94       45.35      3.31 o
  -8   4  12        0.00       -0.55      1.84 o
  -7   4  12       18.23       15.90      2.98 o
  -6   4  12       11.05       11.69      4.32 o
  -5   4  12       17.29       18.18      2.70 o
  -4   4  12       97.20       91.30      4.95 o
  -3   4  12      125.62      123.84      4.88 o
  -2   4  12      101.28      100.65      4.16 o
  -1   4  12        3.10       -1.49      1.49 o
   0   4  12       91.68       90.32      4.83 o
   1   4  12       31.29       34.95      2.47 o
   2   4  12      150.64      151.27      6.00 o
   3   4  12      182.70      180.74      6.72 o
   4   4  12        1.22       32.70      7.54 o
   5   4  12       52.42       52.65      3.81 o
   6   4  12       48.35       43.44      3.53 o
   7   4  12       23.64       22.09      2.54 o
   8   4  12       28.36       25.58      2.48 o
   9   4  12       65.67       61.63      3.54 o
  10   4  12        3.17        3.74      2.47 o
  11   4  12        1.53        0.98      3.12 o
  12   4  12        0.92        0.05      2.82 o
  13   4  12        0.97       -2.66      3.73 o
  14   4  12        2.66        2.02      4.19 o
 -15   5  12        0.08       -6.01      6.01 o
 -14   5  12       10.05        8.34      3.68 o
 -13   5  12        0.02        1.81      3.20 o
 -12   5  12        6.29        7.77      2.80 o
 -11   5  12       19.44       18.87      2.98 o
 -10   5  12       18.37       16.05      3.19 o
  -9   5  12        8.52        7.39      2.52 o
  -8   5  12        5.54        3.20      2.27 o
  -7   5  12        3.77        0.51      1.99 o
  -6   5  12        6.75        4.19      1.92 o
  -5   5  12       42.23       42.02      3.75 o
  -4   5  12       20.13       19.14      2.98 o
  -3   5  12       30.65       29.28      3.29 o
  -2   5  12       25.03       22.77      4.34 o
  -1   5  12      130.52      120.63      5.71 o
   0   5  12      100.20       96.91      6.58 o
   1   5  12        3.88       -1.91      3.14 o
   2   5  12        3.91        4.85      2.50 o
   3   5  12        9.57        5.46      2.51 o
   4   5  12        1.57        1.25      2.36 o
   5   5  12       14.43       14.59      2.88 o
   6   5  12        3.15        4.88      1.92 o
   7   5  12       32.60       39.00      2.98 o
   8   5  12       31.94       38.90      3.39 o
   9   5  12        0.50        2.00      2.71 o
  10   5  12        0.04        2.14      2.53 o
  11   5  12       21.75       31.22      3.83 o
  12   5  12        6.19        0.56      3.77 o
  13   5  12       20.54       23.55      5.20 o
 -13   6  12        0.43       -0.29      3.28 o
 -12   6  12       13.65       14.13      3.81 o
 -11   6  12       31.27       31.63      5.28 o
 -10   6  12        1.54        7.98      5.43 o
  -9   6  12        7.83        6.88      3.11 o
  -8   6  12       14.03       10.88      4.45 o
  -7   6  12       13.03       13.81      2.67 o
  -6   6  12       27.57       25.87      2.88 o
  -5   6  12       22.38       23.98      2.59 o
  -4   6  12        3.90        1.63      2.83 o
  -3   6  12        4.40        3.54      3.46 o
  -2   6  12        4.54        3.04      2.63 o
  -1   6  12       20.51       16.94      3.20 o
   0   6  12        7.25        6.35      2.80 o
   1   6  12       20.65       20.34      3.36 o
   2   6  12        1.96       -0.27      2.68 o
   3   6  12       29.10       26.25      3.61 o
   4   6  12        1.54        3.67      2.93 o
   5   6  12        6.33        8.12      2.30 o
   6   6  12       25.10       30.37      3.06 o
   7   6  12        1.31        0.83      2.41 o
   8   6  12        3.51       -1.72      2.54 o
   9   6  12        0.08       -2.23      2.61 o
  10   6  12        0.04       -1.89      3.60 o
  11   6  12        0.62       -3.69      3.69 o
  12   6  12        2.17        2.58      4.33 o
 -11   7  12        1.35       -2.79      4.16 o
 -10   7  12        0.32        7.15      4.99 o
  -9   7  12        0.01        1.05      3.06 o
  -8   7  12        0.35        3.15      2.90 o
  -7   7  12        0.00       -1.93      2.71 o
  -6   7  12        2.15        0.56      2.59 o
  -5   7  12        5.71        5.19      3.38 o
  -4   7  12       67.77       70.29      7.72 o
  -3   7  12        6.55        3.98      4.61 o
  -2   7  12       29.92       33.44      5.71 o
  -1   7  12       28.29       25.77      3.85 o
   0   7  12        4.12        1.25      2.98 o
   1   7  12        0.28       -2.82      2.82 o
   2   7  12        3.09        2.32      5.49 o
   3   7  12       15.84       14.67      3.83 o
   4   7  12       13.92       16.90      4.12 o
   5   7  12        1.29        0.97      4.41 o
   6   7  12        0.92        6.33      3.76 o
   7   7  12        4.48        4.61      4.11 o
   8   7  12       21.24       30.81      5.37 o
   9   7  12       12.70       11.47      4.47 o
  -7   8  12        0.41        3.06      3.98 o
  -6   8  12        0.00        2.65      4.13 o
  -5   8  12        3.14        8.03      4.26 o
  -4   8  12        7.24        5.71      4.27 o
  -3   8  12        5.28        6.60      4.06 o
  -2   8  12        1.11       -2.89      3.64 o
  -1   8  12        0.30        3.16      3.70 o
   0   8  12       10.10       14.90      4.43 o
   1   8  12       12.92       20.07      4.56 o
   2   8  12        0.09        1.23      3.98 o
   3   8  12        0.19        1.77      5.30 o
   4   8  12        1.08       -2.32      3.68 o
   5   8  12        0.06       -2.10      3.97 o
   6   8  12        1.89       -4.02      4.02 o
 -17   1  13       36.76       42.23      6.28 o
 -16   1  13        9.93        5.99      4.60 o
 -15   1  13        0.15        0.22      2.54 o
 -14   1  13        3.24        6.91      2.43 o
 -13   1  13       36.79       37.66      3.11 o
 -12   1  13       11.09        8.00      2.13 o
 -11   1  13        7.00       10.48      2.08 o
 -10   1  13        3.99        4.43      1.85 o
  -9   1  13       15.16       17.12      2.34 o
  -8   1  13       55.71       62.61      3.10 o
  -7   1  13      405.14      407.23      7.91 o
  -6   1  13      197.20      206.15      5.77 o
  -5   1  13       97.77       96.00      2.72 o
  -4   1  13       36.60       29.79      1.27 o
  -3   1  13      149.88      136.50      3.18 o
  -2   1  13       54.92       49.73      1.97 o
  -1   1  13      323.93      336.70     10.19 o
   0   1  13        6.13        5.24      1.76 o
   1   1  13       99.37      103.02      3.67 o
   2   1  13       78.54       78.06      2.00 o
   3   1  13      118.43      112.75      2.65 o
   4   1  13     1058.33     1036.93     20.58 o
   5   1  13       42.03       46.40      3.02 o
   6   1  13      344.94      325.54      9.68 o
   7   1  13        2.20        0.86      2.29 o
   8   1  13      180.30      180.19      6.63 o
   9   1  13      154.31      143.64      5.98 o
  10   1  13        5.36        9.97      3.20 o
  11   1  13        5.97        4.38      3.19 o
  12   1  13       28.00       28.77      4.40 o
  13   1  13        2.09        0.38      3.50 o
  14   1  13       19.26       19.28      4.52 o
  15   1  13        4.80        3.91      4.07 o
 -17   2  13       39.92       42.04      6.12 o
 -16   2  13        0.34        0.89      3.79 o
 -15   2  13        8.61       10.38      3.47 o
 -14   2  13       49.92       47.59      4.64 o
 -13   2  13      135.31      144.55      6.92 o
 -12   2  13       22.40       23.54      3.41 o
 -11   2  13        0.18       -0.50      2.25 o
 -10   2  13        3.93        4.04      2.26 o
  -9   2  13       63.63       60.21      3.92 o
  -8   2  13      171.96      171.19      6.90 o
  -7   2  13      252.05      243.49      6.10 o
  -6   2  13      259.83      261.33      8.49 o
  -5   2  13      217.59      207.51      5.29 o
  -4   2  13      189.71      189.78      4.78 o
  -3   2  13      112.43      104.75      3.21 o
  -2   2  13       10.25       13.62      2.49 o
  -1   2  13        6.77        6.67      2.71 o
   0   2  13      143.98      135.22      5.54 o
   1   2  13       15.63       11.39      2.85 o
   2   2  13      169.13      161.76      7.56 o
   3   2  13        2.63        6.44      1.03 o
   4   2  13       77.60       77.99      2.44 o
   5   2  13       14.76       12.36      2.28 o
   6   2  13       96.03       96.49      4.35 o
   7   2  13       63.57       57.20      3.65 o
   8   2  13       76.32       67.26      4.00 o
   9   2  13       12.68       10.22      2.57 o
  10   2  13        9.43        3.70      3.01 o
  11   2  13        0.36        3.38      3.15 o
  12   2  13        6.42        4.75      3.38 o
  13   2  13        7.22        5.66      3.77 o
  14   2  13        3.26        2.66      3.90 o
  15   2  13       21.28       31.01      5.32 o
 -16   3  13        6.55        5.70      4.65 o
 -15   3  13        2.37        4.32      3.31 o
 -14   3  13       21.96       29.32      4.58 o
 -13   3  13       10.42       16.03      3.52 o
 -12   3  13        0.14       -2.47      2.47 o
 -11   3  13        9.11        4.91      2.60 o
 -10   3  13       85.46       76.46      4.66 o
  -9   3  13        0.44       -0.91      2.08 o
  -8   3  13        5.07        2.88      1.66 o
  -7   3  13       77.14       80.91      4.55 o
  -6   3  13      294.63      299.98      9.63 o
  -5   3  13      151.83      157.28      9.32 o
  -4   3  13       15.90       12.61      1.96 o
  -3   3  13       14.10       13.19      2.55 o
  -2   3  13       48.75       52.48      4.76 o
  -1   3  13        0.22       -2.31      2.66 o
   0   3  13        9.38        9.40      3.38 o
   1   3  13       94.44       95.35      6.13 o
   2   3  13       72.89       60.82      2.53 o
   3   3  13       66.77       52.62      2.46 o
   4   3  13        8.24       20.00      5.91 o
   5   3  13      244.97      232.60      7.90 o
   6   3  13      100.87       92.53      4.31 o
   7   3  13       61.09       51.77      3.48 o
   8   3  13        6.55        6.08      2.43 o
   9   3  13       71.81       72.67      4.37 o
  10   3  13       15.60       13.57      3.46 o
  11   3  13       27.87       27.11      6.71 o
  12   3  13       32.32       34.34      5.14 o
  13   3  13       74.81       93.98      7.20 o
  14   3  13        4.91        6.92      4.05 o
  15   3  13        1.15        2.55      6.79 o
 -15   4  13       16.82       19.70      4.11 o
 -14   4  13       40.28       37.14      4.66 o
 -13   4  13        0.00       -1.97      2.88 o
 -12   4  13        2.51        0.00      2.86 o
 -11   4  13        2.73        2.58      2.68 o
 -10   4  13       35.67       26.18      2.73 o
  -9   4  13        3.03        4.79      2.30 o
  -8   4  13       45.56       46.53      3.31 o
  -7   4  13       17.46       17.44      2.91 o
  -6   4  13        0.08       -1.21      2.11 o
  -5   4  13        1.13        2.98      2.09 o
  -4   4  13       41.76       37.34      3.13 o
  -3   4  13        5.58        4.69      2.18 o
  -2   4  13       89.37       76.75      4.27 o
  -1   4  13       68.60       65.59      4.19 o
   0   4  13       23.08       22.73      3.61 o
   1   4  13      194.87      178.61      6.55 o
   2   4  13       78.81       73.53      3.97 o
   3   4  13        0.15       -1.43      2.29 o
   4   4  13        0.06       -0.55      1.94 o
   5   4  13        0.18        4.27      2.21 o
   6   4  13        3.26        3.51      2.51 o
   7   4  13       12.54       13.06      2.52 o
   8   4  13       11.37       11.72      3.44 o
   9   4  13        5.63        3.97      3.34 o
  10   4  13        5.60        5.03      4.38 o
  11   4  13        7.26        6.17      4.28 o
  12   4  13        0.39        3.01      3.56 o
  13   4  13        6.65        8.74      7.06 o
  14   4  13        0.34       -1.43      4.22 o
 -14   5  13        4.78        4.52      3.53 o
 -13   5  13        0.61        0.34      3.63 o
 -12   5  13        2.81        7.15      2.69 o
 -11   5  13        4.78        5.07      3.11 o
 -10   5  13        0.12       -0.06      2.59 o
  -9   5  13       20.88       22.82      3.21 o
  -8   5  13       34.15       37.01      3.25 o
  -7   5  13       16.13       17.09      3.67 o
  -6   5  13        4.52        7.98      4.21 o
  -5   5  13        1.53        3.17      2.40 o
  -4   5  13        4.80       -0.78      2.35 o
  -3   5  13       68.78       65.28      4.44 o
  -2   5  13      165.39      136.90      7.28 o
  -1   5  13       55.31       52.02      5.58 o
   0   5  13       27.69       43.02      3.62 o
   1   5  13       19.90       16.83      3.62 o
   2   5  13      106.30      110.79      6.12 o
   3   5  13        2.84        0.18      2.23 o
   4   5  13        0.02       -2.77      3.24 o
   5   5  13        3.78        0.53      2.42 o
   6   5  13        6.37        6.19      3.06 o
   7   5  13        0.99       -2.62      2.86 o
   8   5  13        4.15        3.39      3.19 o
   9   5  13       51.01       57.52      5.42 o
  10   5  13       46.99       55.64      7.25 o
  11   5  13        4.70        9.86      3.18 o
  12   5  13        0.97        0.04      4.04 o
 -12   6  13       11.34       18.13      4.03 o
 -11   6  13        8.54       10.00      4.51 o
 -10   6  13        6.12        7.30      4.09 o
  -9   6  13       14.83       11.86      4.10 o
  -8   6  13        0.19       -0.79      3.19 o
  -7   6  13        0.00       -3.99      4.31 o
  -6   6  13        1.04        3.97      3.21 o
  -5   6  13        2.80        3.91      3.04 o
  -4   6  13       21.89       17.76      3.74 o
  -3   6  13        5.16        2.56      3.05 o
  -2   6  13        8.77        6.96      3.13 o
  -1   6  13        2.03        4.49      2.98 o
   0   6  13        6.84        2.76      4.52 o
   1   6  13        0.00        0.36      2.90 o
   2   6  13       12.01       13.55      3.56 o
   3   6  13        2.99        2.07      2.96 o
   4   6  13        4.88        3.59      3.13 o
   5   6  13        0.03       -0.20      2.83 o
   6   6  13        0.29       -2.93      2.93 o
   7   6  13       15.30       22.94      4.25 o
   8   6  13       15.16       13.18      4.11 o
   9   6  13        0.54       -2.85      3.48 o
  10   6  13        0.04       -1.65      3.71 o
  11   6  13       17.87       23.68      4.89 o
 -10   7  13       12.15       15.52      6.25 o
  -9   7  13        1.12        3.37      4.09 o
  -8   7  13        0.73        3.33      3.84 o
  -7   7  13        4.47        3.48      3.71 o
  -6   7  13        0.67       -1.39      3.37 o
  -5   7  13        6.55       -0.73      3.42 o
  -4   7  13       15.62       10.64      9.15 o
  -3   7  13        5.30        7.47      3.70 o
  -2   7  13        1.31        3.16      3.43 o
  -1   7  13        1.48       -0.21      3.34 o
   0   7  13        0.76       -0.40      4.77 o
   1   7  13        9.24        8.96      4.35 o
   2   7  13       34.59       36.06      5.11 o
   3   7  13       23.57       27.70      8.85 o
   4   7  13        2.91        3.49      5.77 o
   5   7  13        0.06       -4.40      4.48 o
   6   7  13        0.05        0.17      3.53 o
   7   7  13        1.97        3.44      4.06 o
   8   7  13        8.96       14.07      4.71 o
  -6   8  13       12.85        6.83      4.37 o
  -5   8  13        8.76        8.07      4.79 o
  -4   8  13        0.47       -1.99      3.66 o
  -3   8  13        5.05        8.59      4.09 o
  -2   8  13        1.21        3.07      4.21 o
  -1   8  13        0.31        0.62      4.01 o
   0   8  13        0.16        0.32      4.13 o
   1   8  13        4.10        6.86      4.30 o
   2   8  13       31.70       40.33      5.72 o
   3   8  13       26.56       41.10      5.81 o
   4   8  13        7.96       16.21      7.93 o
   5   8  13        9.66        8.75      4.71 o
 -16   0  14        7.67       13.36      4.73 o
 -15   0  14        2.07        1.09      3.58 o
 -14   0  14        6.45        6.40      2.91 o
 -13   0  14       13.13       13.70      3.95 o
 -12   0  14       96.77       98.19      6.85 o
 -11   0  14      110.42      117.41      7.69 o
 -10   0  14       64.71       64.67      5.05 o
  -9   0  14      286.20      258.82     10.76 o
  -8   0  14      339.63      318.94     12.43 o
  -7   0  14     1981.17     1913.58     59.48 o
  -6   0  14        7.88        6.70      1.81 o
  -5   0  14       59.11       46.26      2.82 o
  -4   0  14        2.97        3.60      1.29 o
  -3   0  14        2.28        2.45      1.61 o
  -2   0  14       24.52       19.64      1.58 o
  -1   0  14        6.35        8.71      1.47 o
   0   0  14      281.93      259.30      7.42 o
   1   0  14      501.15      458.74     14.27 o
   2   0  14        3.23        1.15      1.40 o
   3   0  14       46.49       55.55      4.80 o
   4   0  14       23.19       28.19      3.72 o
   5   0  14      472.24      457.10     15.83 o
   6   0  14      425.88      429.07     15.23 o
   7   0  14      379.03      370.60     13.73 o
   8   0  14      191.21      202.09      8.99 o
   9   0  14      140.11      139.34      7.45 o
  10   0  14      100.98       89.25      8.35 o
  11   0  14        0.00       -3.80      4.04 o
  12   0  14        9.17        4.79      4.86 o
  13   0  14        9.24        7.16      5.19 o
  14   0  14       15.27       13.58      6.01 o
  15   0  14        0.00       -5.91      5.91 o
 -16   1  14       15.85       16.73      4.81 o
 -15   1  14        4.55        3.08      4.52 o
 -14   1  14        1.12        5.12      2.81 o
 -13   1  14        0.86        1.24      2.38 o
 -12   1  14        2.41        1.65      2.23 o
 -11   1  14       25.25       29.79      2.99 o
 -10   1  14        2.14        1.55      1.93 o
  -9   1  14        7.83        6.94      2.08 o
  -8   1  14        7.62        8.97      2.84 o
  -7   1  14        0.61       -0.18      1.70 o
  -6   1  14      114.99       96.10      4.56 o
  -5   1  14       57.18       51.53      3.00 o
  -4   1  14      176.02      176.04      3.92 o
  -3   1  14       18.71       20.09      1.30 o
  -2   1  14       89.72       86.65      2.64 o
  -1   1  14       10.72       14.46      1.44 o
   0   1  14       46.04       47.35      3.81 o
   1   1  14        9.84        8.74      1.18 o
   2   1  14        5.72        5.29      1.16 o
   3   1  14        1.75        3.04      0.97 o
   4   1  14      427.60      399.82     11.16 o
   5   1  14       64.53       70.44      3.97 o
   6   1  14       10.56       13.67      2.42 o
   7   1  14        5.45        5.02      2.34 o
   8   1  14       54.44       55.78      3.80 o
   9   1  14        2.47        3.00      2.41 o
  10   1  14       30.99       31.55      4.06 o
  11   1  14       60.99       63.47      5.36 o
  12   1  14       22.24       19.00      4.08 o
  13   1  14        3.05        5.07      3.76 o
  14   1  14        0.45        1.07      3.78 o
  15   1  14        3.56        6.15      4.27 o
 -16   2  14        4.80       10.50      4.52 o
 -15   2  14       15.52       23.49      4.01 o
 -14   2  14        7.41        8.10      3.36 o
 -13   2  14        2.51        5.72      3.00 o
 -12   2  14        7.21        5.54      2.81 o
 -11   2  14       43.80       53.14      4.00 o
 -10   2  14       29.70       26.59      3.08 o
  -9   2  14       31.40       27.94      3.02 o
  -8   2  14        0.58        0.67      2.58 o
  -7   2  14      349.78      327.56      9.97 o
  -6   2  14       57.60       64.53      3.55 o
  -5   2  14        0.07       -1.18      2.11 o
  -4   2  14       96.81       88.43      2.93 o
  -3   2  14       76.31       73.30      2.60 o
  -2   2  14       89.41       94.40      5.66 o
  -1   2  14       93.92       90.34      5.51 o
   0   2  14       44.50       45.51      4.20 o
   1   2  14        0.03       -2.15      2.15 o
   2   2  14       20.15       19.21      2.84 o
   3   2  14       12.99       12.35      1.60 o
   4   2  14       32.88       37.39      2.45 o
   5   2  14       38.68       33.96      4.40 o
   6   2  14        2.56        1.92      2.01 o
   7   2  14      146.96      152.28      5.97 o
   8   2  14       62.53       64.00      4.09 o
   9   2  14        7.37        6.31      2.50 o
  10   2  14       19.32       20.19      3.66 o
  11   2  14       23.83       30.33      4.32 o
  12   2  14        0.04        0.59      3.46 o
  13   2  14        0.05        5.46      3.93 o
  14   2  14        6.83       17.96      4.57 o
 -15   3  14        0.60        0.73      3.24 o
 -14   3  14        0.00        3.34      3.15 o
 -13   3  14        7.43        4.05      3.12 o
 -12   3  14       13.77       10.85      3.15 o
 -11   3  14       21.73       22.36      3.29 o
 -10   3  14        0.74        1.49      2.32 o
  -9   3  14        1.94        1.11      1.74 o
  -8   3  14        7.43        3.12      2.24 o
  -7   3  14       20.04       27.96      3.47 o
  -6   3  14       30.44       37.09      3.68 o
  -5   3  14        2.25       -0.69      4.89 o
  -4   3  14       10.04        6.62      2.07 o
  -3   3  14       21.14       18.11      5.95 o
  -2   3  14        2.39       -2.75      2.75 o
  -1   3  14       30.16       18.04      3.71 o
   0   3  14      205.56      189.48      9.13 o
   1   3  14      144.03      139.64      8.29 o
   2   3  14        3.69        0.25      2.56 o
   3   3  14       93.89       97.44      5.91 o
   4   3  14      106.67      110.79     11.65 o
   5   3  14       49.25       57.98      4.16 o
   6   3  14       22.76       28.54      2.67 o
   7   3  14       74.81       68.47      4.07 o
   8   3  14       36.39       38.87      3.36 o
   9   3  14        7.92        8.61      2.55 o
  10   3  14        0.19       -0.04      3.00 o
  11   3  14       85.67       98.35      6.74 o
  12   3  14       21.61       33.53      4.82 o
  13   3  14        3.76        2.62      3.81 o
  14   3  14        0.60        9.58      4.35 o
 -14   4  14        2.52        1.66      3.36 o
 -13   4  14        0.44       -0.37      3.05 o
 -12   4  14        3.83        0.75      2.73 o
 -11   4  14        0.25        2.20      2.21 o
 -10   4  14        7.61        5.37      2.20 o
  -9   4  14       78.59       71.26      4.49 o
  -8   4  14       69.75       75.59      5.69 o
  -7   4  14        6.61        7.31      3.79 o
  -6   4  14       47.68       54.29      5.37 o
  -5   4  14        1.90        0.40      2.95 o
  -4   4  14       57.45       57.24      4.27 o
  -3   4  14       98.05      100.57      6.59 o
  -2   4  14       42.95       47.98      9.00 o
  -1   4  14        5.11        2.87      2.05 o
   0   4  14       18.25       12.67      2.31 o
   1   4  14        0.00       -0.08      1.75 o
   2   4  14       12.00       13.55      4.89 o
   3   4  14        1.57        3.00      2.10 o
   4   4  14       11.68       11.80      2.48 o
   5   4  14        5.25        1.60      2.34 o
   6   4  14        0.69        2.14      5.11 o
   7   4  14        0.01       -1.15      2.07 o
   8   4  14        1.54        2.22      2.38 o
   9   4  14       17.90       13.74      3.53 o
  10   4  14       20.99       24.24      5.92 o
  11   4  14        4.32        5.35      5.14 o
  12   4  14       43.39       53.27     14.91 o
  13   4  14       26.89       43.55      5.77 o
 -13   5  14        0.63        2.09      3.34 o
 -12   5  14        0.02       -0.87      2.97 o
 -11   5  14       23.18       24.10      3.82 o
 -10   5  14       27.17       34.22      4.89 o
  -9   5  14       15.70       19.57      4.10 o
  -8   5  14        3.37        6.13      3.18 o
  -7   5  14        0.13       -2.51      2.79 o
  -6   5  14        0.47       -1.51      2.59 o
  -5   5  14       16.40       16.35      6.04 o
  -4   5  14        6.54        9.44      5.96 o
  -3   5  14        4.45        3.80      2.70 o
  -2   5  14        5.36        1.62      3.60 o
  -1   5  14        5.11        5.94      3.00 o
   0   5  14       10.25        6.27      2.94 o
   1   5  14       46.04       51.48      4.27 o
   2   5  14        0.54        1.10      2.34 o
   3   5  14       15.59       18.70      3.19 o
   4   5  14        0.36       -1.36      2.36 o
   5   5  14        2.21       -2.50      2.50 o
   6   5  14        0.29       -1.45      2.70 o
   7   5  14        0.77       -0.62      2.78 o
   8   5  14       14.12       13.13      3.72 o
   9   5  14        7.53        7.42      3.59 o
  10   5  14        1.94        0.86      3.56 o
  11   5  14       26.04       39.79      5.32 o
 -11   6  14        0.11        1.79      4.11 o
 -10   6  14       31.93       27.46      5.03 o
  -9   6  14        0.69        2.76      3.67 o
  -8   6  14        8.19        5.27      3.88 o
  -7   6  14        0.39       -0.71      3.27 o
  -6   6  14        0.54        3.00      3.29 o
  -5   6  14        6.89        8.50      3.43 o
  -4   6  14       40.22       36.63      9.05 o
  -3   6  14        5.44        0.92      2.99 o
  -2   6  14        0.08        3.29      2.89 o
  -1   6  14       20.72       24.57      3.78 o
   0   6  14        7.92       10.49      3.34 o
   1   6  14        0.43       -2.56      2.87 o
   2   6  14        1.31       -2.01      2.97 o
   3   6  14       37.63       37.45      4.56 o
   4   6  14       41.93       49.70      5.00 o
   5   6  14        5.31        5.75      3.35 o
   6   6  14        9.14        6.40      3.59 o
   7   6  14        9.86        8.59      5.43 o
   8   6  14        6.41       11.37      4.04 o
   9   6  14        0.18       -3.57      3.57 o
  10   6  14        5.44       -2.82      3.71 o
  -9   7  14        0.16        4.33      4.18 o
  -8   7  14        1.27       -3.61      3.61 o
  -7   7  14        1.37        0.41      8.54 o
  -6   7  14       13.77       14.44      4.10 o
  -5   7  14       18.24       16.45      4.28 o
  -4   7  14        2.16       -0.39      3.49 o
  -3   7  14        3.81        6.08      3.72 o
  -2   7  14        4.00        3.62      7.05 o
  -1   7  14        1.12       -0.27      3.37 o
   0   7  14        4.94        4.93      3.57 o
   1   7  14       15.38       15.83      4.13 o
   2   7  14        6.13        5.54      3.69 o
   3   7  14        4.70        3.75      4.40 o
   4   7  14        0.43        3.01      3.70 o
   5   7  14       15.21       12.94      4.16 o
   6   7  14       21.04       27.04      4.94 o
   7   7  14        3.34       -0.70      5.45 o
  -4   8  14        1.52        2.43      4.00 o
  -3   8  14        7.36        9.69      4.40 o
  -2   8  14        3.32       12.36      7.23 o
  -1   8  14        4.65        8.69      4.16 o
   0   8  14       10.19       11.42      4.58 o
   1   8  14        0.44        0.41      4.00 o
   2   8  14        2.59        2.99      4.40 o
 -16   1  15       16.14       15.32      4.90 o
 -15   1  15        1.75        2.77      3.28 o
 -14   1  15       92.83      109.02      6.42 o
 -13   1  15       18.02       21.67      3.13 o
 -12   1  15        9.48       17.14      2.76 o
 -11   1  15        0.34       -1.48      1.96 o
 -10   1  15        1.21       -0.19      1.85 o
  -9   1  15        1.06        0.45      2.00 o
  -8   1  15        8.48        5.00      2.14 o
  -7   1  15       34.62       27.21      2.71 o
  -6   1  15        2.59       -1.72      1.72 o
  -5   1  15       30.18       29.94      2.41 o
  -4   1  15        1.95        0.55      1.33 o
  -3   1  15        9.33        7.66      1.20 o
  -2   1  15       61.22       60.07      2.26 o
  -1   1  15       13.56       14.42      1.44 o
   0   1  15       42.40       38.72      2.15 o
   1   1  15       92.08       98.99      4.30 o
   2   1  15       33.76       39.83      1.93 o
   3   1  15      138.20      133.55      4.68 o
   4   1  15      415.93      410.80     11.49 o
   5   1  15        7.37       10.02      2.13 o
   6   1  15      633.05      664.98     18.04 o
   7   1  15      178.61      181.44      6.62 o
   8   1  15       76.27       70.23      4.27 o
   9   1  15        5.90        4.89      2.44 o
  10   1  15       37.66       47.67      5.76 o
  11   1  15        4.36        2.36      3.82 o
  12   1  15        2.05       -3.23      3.23 o
  13   1  15        7.42       10.45      4.01 o
  14   1  15       25.84       35.81      5.45 o
 -15   2  15       13.40        9.30      3.63 o
 -14   2  15       15.43       19.18      3.75 o
 -13   2  15        5.75        2.43      3.13 o
 -12   2  15       20.14       22.92      3.40 o
 -11   2  15       12.57       10.63      4.02 o
 -10   2  15        0.21       -1.25      2.08 o
  -9   2  15        0.38       -1.27      1.97 o
  -8   2  15       91.44       89.56      5.16 o
  -7   2  15       12.90       17.39      4.16 o
  -6   2  15      244.97      247.54      8.89 o
  -5   2  15       72.82       71.97      4.26 o
  -4   2  15        1.03       -0.88      2.85 o
  -3   2  15       25.80       23.09      1.59 o
  -2   2  15        7.21        5.47      3.80 o
  -1   2  15       59.44       64.76      6.76 o
   0   2  15       18.38       15.31      4.52 o
   1   2  15       18.13        9.68      4.07 o
   2   2  15      163.96      155.70      4.81 o
   3   2  15        1.08        0.67      1.61 o
   4   2  15        0.05        0.59      2.16 o
   5   2  15        5.63        3.99      1.84 o
   6   2  15      158.40      171.68      6.24 o
   7   2  15      208.24      216.12      7.57 o
   8   2  15       10.69       10.91      4.52 o
   9   2  15        0.01       -0.72      2.28 o
  10   2  15        7.37        2.48      3.03 o
  11   2  15        2.45        3.60      3.28 o
  12   2  15        4.89        4.99      5.02 o
  13   2  15        2.96        3.41      8.28 o
  14   2  15        5.50        7.30      4.37 o
 -15   3  15        1.65       -2.35      4.24 o
 -14   3  15       12.04       16.63      3.88 o
 -13   3  15        0.64        1.04      2.85 o
 -12   3  15        0.58        1.65      2.76 o
 -11   3  15        2.32        0.97      2.50 o
 -10   3  15        0.01       -2.33      2.33 o
  -9   3  15       74.84       76.96      5.55 o
  -8   3  15       32.58       34.90      3.19 o
  -7   3  15       13.97        8.99      2.34 o
  -6   3  15      220.40      215.19      9.11 o
  -5   3  15       44.28       42.10      3.68 o
  -4   3  15       19.22       23.81      2.73 o
  -3   3  15       58.20       54.72      3.46 o
  -2   3  15      290.45      271.20     16.04 o
  -1   3  15      222.17      207.00     13.35 o
   0   3  15       34.97       38.78      6.18 o
   1   3  15       23.56       20.88      5.13 o
   2   3  15        3.21        1.83      1.52 o
   3   3  15        0.00        1.49      3.55 o
   4   3  15        3.98        7.49      4.41 o
   5   3  15       85.05       81.66      3.94 o
   6   3  15        8.36        7.09      2.23 o
   7   3  15       32.38       35.00      3.16 o
   8   3  15        1.35       -0.53      2.38 o
   9   3  15       12.20       17.02      5.52 o
  10   3  15        9.38        6.52      3.38 o
  11   3  15       11.54       12.75      4.01 o
  12   3  15        5.63        6.14      3.85 o
  13   3  15        2.21        0.81      3.85 o
 -14   4  15        0.18        1.31      4.05 o
 -13   4  15        0.01       -1.00      3.68 o
 -12   4  15        0.00       -2.79      2.79 o
 -11   4  15        1.62        2.85      3.38 o
 -10   4  15        0.05       -0.47      2.79 o
  -9   4  15        0.06        1.13      2.41 o
  -8   4  15        2.02       -1.53      4.57 o
  -7   4  15        7.66        5.87      3.10 o
  -6   4  15       58.59       61.86      5.06 o
  -5   4  15      107.24      101.33      6.54 o
  -4   4  15        0.32        1.96      3.55 o
  -3   4  15       37.10       38.18      3.46 o
  -2   4  15       67.72       59.05      4.87 o
  -1   4  15        0.20        0.35      1.81 o
   0   4  15        8.27        7.64      2.68 o
   1   4  15       13.40       12.92      2.97 o
   2   4  15        0.30       -0.27      1.82 o
   3   4  15       14.70       15.41      2.59 o
   4   4  15        0.83       -2.36      2.36 o
   5   4  15        3.41        3.91      2.53 o
   6   4  15        6.40        5.90      2.18 o
   7   4  15       71.89       67.37      4.20 o
   8   4  15        9.78        7.74      2.58 o
   9   4  15        2.56        0.41      4.74 o
  10   4  15        5.78        9.87      3.65 o
  11   4  15        0.01       -3.38      3.38 o
  12   4  15        0.32        3.93      4.00 o
 -12   5  15        1.48       -0.29      3.22 o
 -11   5  15        3.45        3.18      3.04 o
 -10   5  15        0.01       -0.41      2.70 o
  -9   5  15        0.01        0.22      3.43 o
  -8   5  15        0.57        0.63      3.19 o
  -7   5  15        2.55        6.20      6.03 o
  -6   5  15       37.48       31.45      4.22 o
  -5   5  15      109.61      104.45      6.40 o
  -4   5  15       24.21       26.84      6.49 o
  -3   5  15       19.02       17.95      3.23 o
  -2   5  15       36.68       41.74      3.89 o
  -1   5  15        2.94        4.66      2.56 o
   0   5  15        0.32       -2.00      2.23 o
   1   5  15        1.04       -0.11      2.34 o
   2   5  15        0.36       -0.46      2.37 o
   3   5  15       25.12       33.40      3.67 o
   4   5  15        9.82        9.57      2.96 o
   5   5  15        7.61        2.76      2.79 o
   6   5  15        0.56       -0.15      2.81 o
   7   5  15       16.01       16.34      3.02 o
   8   5  15       26.04       35.02      8.45 o
   9   5  15        0.61       -0.51      3.36 o
  10   5  15        3.55        1.75      3.60 o
 -10   6  15        0.43       -0.46      3.91 o
  -9   6  15        4.36        5.65      3.93 o
  -8   6  15        0.01       -3.25      3.25 o
  -7   6  15        4.30        1.98      4.19 o
  -6   6  15        3.05        8.04      3.57 o
  -5   6  15        0.77       -0.72      5.91 o
  -4   6  15        0.02        0.61      2.90 o
  -3   6  15        0.60       -0.01      4.35 o
  -2   6  15       25.31       22.05      3.77 o
  -1   6  15        0.42        1.02      2.89 o
   0   6  15       25.59       22.44      3.75 o
   1   6  15        2.22        3.77      3.03 o
   2   6  15       19.10       18.15      3.78 o
   3   6  15       27.78       29.98      4.21 o
   4   6  15       10.02       12.45      3.69 o
   5   6  15        0.53        1.13      4.14 o
   6   6  15        2.16        7.18      7.20 o
   7   6  15        5.16        3.55      5.69 o
   8   6  15        0.76        1.26      3.58 o
  -7   7  15        0.27        1.00      3.80 o
  -6   7  15        0.51        0.68      3.59 o
  -5   7  15        1.06        2.20      3.57 o
  -4   7  15        6.96        6.56      3.73 o
  -3   7  15        3.15        1.92      4.28 o
  -2   7  15        0.08       -0.09      5.11 o
  -1   7  15        0.33       -0.07      3.25 o
   0   7  15        0.02        2.85      3.30 o
   1   7  15        0.00        2.92      3.43 o
   2   7  15        0.16        5.00      3.66 o
   3   7  15        1.16       -3.22      3.22 o
   4   7  15        3.99       -2.03      4.75 o
   5   7  15        0.13       -1.24      3.96 o
 -15   0  16       27.27       32.48      5.43 o
 -14   0  16      165.96      182.18      8.60 o
 -13   0  16       89.65       96.54      6.11 o
 -12   0  16        0.79        1.85      2.58 o
 -11   0  16        1.16        3.74      2.44 o
 -10   0  16        5.53        4.54      2.32 o
  -9   0  16        6.06        0.82      2.06 o
  -8   0  16       15.87       15.57      2.49 o
  -7   0  16        2.15        0.04      2.19 o
  -6   0  16       55.79       60.77      4.33 o
  -5   0  16      111.66       99.08      5.18 o
  -4   0  16       15.02       13.89      2.40 o
  -3   0  16      175.79      171.99      9.75 o
  -2   0  16       23.73       16.98      3.46 o
  -1   0  16        8.13       10.02      3.09 o
   0   0  16      235.55      217.07     11.52 o
   1   0  16       46.89       49.17      4.92 o
   2   0  16      225.87      207.11     11.25 o
   3   0  16        1.21       -1.22      2.99 o
   4   0  16       75.58       73.25      6.55 o
   5   0  16        0.03        3.87      3.53 o
   6   0  16       17.48       15.99      4.24 o
   7   0  16        0.09        0.34      3.50 o
   8   0  16       22.64       23.33      5.16 o
   9   0  16        7.20        5.16      4.18 o
  10   0  16        0.00       -0.07      4.18 o
  11   0  16       14.08       10.70      5.40 o
  12   0  16       32.64       47.43      7.67 o
  13   0  16       10.76       17.28      6.35 o
 -15   1  16       29.29       29.79      4.61 o
 -14   1  16       11.68        9.96      3.57 o
 -13   1  16        9.93        5.98      3.04 o
 -12   1  16       10.94       13.68      3.27 o
 -11   1  16        0.31        1.04      2.35 o
 -10   1  16        1.23        1.55      2.21 o
  -9   1  16        0.27       -0.04      2.24 o
  -8   1  16        1.22        2.89      2.07 o
  -7   1  16        1.90        4.05      1.94 o
  -6   1  16       12.98       12.57      2.26 o
  -5   1  16       29.21       26.35      2.31 o
  -4   1  16       20.40       19.52      1.95 o
  -3   1  16        0.20        0.81      1.09 o
  -2   1  16       16.73       13.64      2.09 o
  -1   1  16      125.07      123.47      5.36 o
   0   1  16        2.81        3.15      3.36 o
   1   1  16       24.30       25.83      2.72 o
   2   1  16       21.42       18.84      1.83 o
   3   1  16        9.58       11.51      1.80 o
   4   1  16       24.48       25.39      2.37 o
   5   1  16      146.53      150.73      5.60 o
   6   1  16      158.28      175.50      6.42 o
   7   1  16       11.96       16.10      2.58 o
   8   1  16        5.86        5.49      2.39 o
   9   1  16        0.98        5.53      3.00 o
  10   1  16        0.01       -1.91      2.90 o
  11   1  16        2.76        4.93      3.50 o
  12   1  16       64.56       85.70      6.60 o
  13   1  16        7.53       11.86      4.27 o
 -14   2  16       25.82       30.14      4.25 o
 -13   2  16        3.64        6.07      3.02 o
 -12   2  16        4.97        3.87      2.76 o
 -11   2  16        4.63        6.32      2.70 o
 -10   2  16        1.31       -0.28      2.27 o
  -9   2  16       25.08       27.44      3.13 o
  -8   2  16       23.34       25.75      2.88 o
  -7   2  16       93.37       90.91      4.45 o
  -6   2  16      155.84      154.03      5.72 o
  -5   2  16        0.03        0.88      1.57 o
  -4   2  16        0.66        0.81      2.16 o
  -3   2  16        4.32        1.28      3.60 o
  -2   2  16        2.88        1.77      3.67 o
  -1   2  16       26.50       31.44      5.16 o
   0   2  16        0.62        3.16      3.73 o
   1   2  16        3.33        6.62      3.90 o
   2   2  16        0.33       -1.53      1.53 o
   3   2  16        0.00        1.53      2.27 o
   4   2  16        4.35        6.73      2.00 o
   5   2  16       91.81       87.65      4.11 o
   6   2  16       60.16       65.33      3.81 o
   7   2  16       34.21       40.36      3.31 o
   8   2  16        1.28        0.52      2.25 o
   9   2  16       33.17       38.49      4.25 o
  10   2  16        9.64        9.29      3.40 o
  11   2  16       13.06       16.57      3.99 o
  12   2  16        3.73        1.91      3.71 o
  13   2  16       13.16       19.99      4.70 o
 -14   3  16        5.87        3.29      3.42 o
 -13   3  16        0.37       -3.16      4.10 o
 -12   3  16        0.09       -0.72      2.69 o
 -11   3  16        4.96        2.81      2.81 o
 -10   3  16       20.06       22.31      4.35 o
  -9   3  16        1.25        6.45      3.01 o
  -8   3  16       10.92        9.17      2.51 o
  -7   3  16       41.74       42.24      3.35 o
  -6   3  16       10.83       12.45      4.58 o
  -5   3  16       35.22       37.09      3.56 o
  -4   3  16        0.41       -1.78      1.97 o
  -3   3  16       85.06       80.33     12.34 o
  -2   3  16       25.84       23.43      5.64 o
  -1   3  16       21.58       29.85      5.77 o
   0   3  16        2.04        0.03      3.80 o
   1   3  16        3.26        4.07      4.18 o
   2   3  16       21.49       26.12      4.26 o
   3   3  16        3.84        1.62      1.81 o
   4   3  16        6.12        6.83      2.30 o
   5   3  16        5.16        5.57      1.88 o
   6   3  16       35.04       42.89      3.23 o
   7   3  16        1.11       -0.38      2.14 o
   8   3  16        7.70        7.21      2.54 o
   9   3  16       28.95       32.62      4.23 o
  10   3  16        4.90        6.61      3.26 o
  11   3  16       25.70       32.28      4.68 o
  12   3  16        0.11        0.32      3.80 o
 -13   4  16        1.10        4.07      4.12 o
 -12   4  16        0.06       -2.77      2.77 o
 -11   4  16        0.55       -0.26      2.78 o
 -10   4  16        6.38        7.34      3.12 o
  -9   4  16        3.07        1.17      2.51 o
  -8   4  16        2.49        7.97      3.25 o
  -7   4  16       49.20       48.75      4.73 o
  -6   4  16      314.77      319.08     12.58 o
  -5   4  16       74.90       72.98      6.37 o
  -4   4  16        0.58       -3.67      5.08 o
  -3   4  16       43.64       35.01      3.44 o
  -2   4  16      169.21      157.16      6.90 o
  -1   4  16       51.79       58.21      6.32 o
   0   4  16       10.45       10.09      2.51 o
   1   4  16        0.80       -1.48      1.73 o
   2   4  16        4.28        3.26      2.21 o
   3   4  16       21.53       26.73      3.01 o
   4   4  16        0.30       -2.16      4.58 o
   5   4  16        0.25       -0.48      3.09 o
   6   4  16       25.90       29.87      3.03 o
   7   4  16        1.82        1.48      2.30 o
   8   4  16       69.33       82.71      6.63 o
   9   4  16       34.74       36.01      5.21 o
  10   4  16        0.15       -2.62      3.20 o
  11   4  16       23.96       24.05      4.78 o
 -11   5  16       16.94       14.66      3.64 o
 -10   5  16       17.21       19.39      3.58 o
  -9   5  16       10.94       18.44      4.24 o
  -8   5  16        8.40        9.14      3.63 o
  -7   5  16        9.56       12.04      4.40 o
  -6   5  16       53.06       61.41      5.24 o
  -5   5  16        1.86        6.98      3.06 o
  -4   5  16        5.56        8.88      2.89 o
  -3   5  16        2.09        1.57      2.56 o
  -2   5  16        3.20       -0.39      3.43 o
  -1   5  16        0.22        0.58      2.29 o
   0   5  16        0.11        1.97      3.45 o
   1   5  16        3.40        1.04      3.79 o
   2   5  16        0.01        0.21      2.63 o
   3   5  16        0.85        1.30      4.75 o
   4   5  16        4.98        6.12      2.86 o
   5   5  16        4.21        4.80      2.83 o
   6   5  16        0.34        1.11      3.01 o
   7   5  16       12.88       11.41      3.73 o
   8   5  16       32.66       41.05      5.01 o
   9   5  16        0.68        4.59      3.75 o
  -9   6  16        3.23        2.92      3.94 o
  -8   6  16       21.25       28.54      4.73 o
  -7   6  16        0.07        0.71      3.49 o
  -6   6  16       24.62       25.84      7.67 o
  -5   6  16       11.78       11.35      3.60 o
  -4   6  16        0.09        3.89      3.41 o
  -3   6  16        3.51        3.80      3.16 o
  -2   6  16        0.93       -1.88      2.96 o
  -1   6  16        5.67        4.87      3.99 o
   0   6  16        2.35        0.23      2.89 o
   1   6  16        0.29        0.89      6.15 o
   2   6  16        0.02       -2.85      2.85 o
   3   6  16        0.16        1.53      3.36 o
   4   6  16        0.95       -2.45      3.05 o
   5   6  16        6.44        8.93      7.03 o
   6   6  16        2.68        1.04      3.54 o
   7   6  16        0.02        1.81      3.85 o
  -5   7  16        3.55       -0.25      3.63 o
  -4   7  16        0.71        6.98      4.53 o
  -3   7  16        0.13        0.19      3.57 o
  -2   7  16        0.41       -1.32      3.41 o
  -1   7  16        0.35        4.94      3.50 o
   0   7  16        0.16       -0.89      3.43 o
   1   7  16        8.96       10.35      4.03 o
   2   7  16       24.28       29.55      4.84 o
   3   7  16        1.40        1.88      3.85 o
 -14   1  17        3.51        3.67      3.31 o
 -13   1  17        2.10        1.05      2.99 o
 -12   1  17       10.57       12.87      3.12 o
 -11   1  17       14.33       14.81      3.06 o
 -10   1  17        4.63        4.49      2.37 o
  -9   1  17        1.80        1.47      2.10 o
  -8   1  17        1.95        2.25      2.17 o
  -7   1  17        8.38        2.90      1.94 o
  -6   1  17        0.14       -1.60      1.60 o
  -5   1  17       40.28       42.44      2.40 o
  -4   1  17       33.13       33.21      2.39 o
  -3   1  17        0.78       -0.94      1.33 o
  -2   1  17      119.77      117.36      5.30 o
  -1   1  17      227.58      212.71      8.04 o
   0   1  17      139.62      123.72      5.61 o
   1   1  17       70.65       63.93      4.03 o
   2   1  17        0.58       -0.95      1.43 o
   3   1  17       43.68       40.96      2.66 o
   4   1  17       69.95       69.24      3.62 o
   5   1  17       36.50       42.42      3.10 o
   6   1  17        3.23       -0.70      2.70 o
   7   1  17        0.00       -2.04      2.04 o
   8   1  17        0.46        1.39      2.27 o
   9   1  17        0.21        4.76      3.06 o
  10   1  17        1.43       -1.34      3.12 o
  11   1  17       19.95       31.28      4.60 o
  12   1  17       18.78       22.75      4.61 o
 -13   2  17        9.27       17.95      3.68 o
 -12   2  17       11.90       14.39      3.26 o
 -11   2  17        8.38       11.35      2.95 o
 -10   2  17        4.87       10.84      2.76 o
  -9   2  17        2.22        3.83      2.36 o
  -8   2  17       59.43       62.43      4.03 o
  -7   2  17       30.99       36.34      3.11 o
  -6   2  17       12.20       12.37      2.22 o
  -5   2  17       22.98       20.54      2.21 o
  -4   2  17        0.96        0.47      1.37 o
  -3   2  17       10.33        6.23      3.63 o
  -2   2  17       13.28       10.29      4.28 o
  -1   2  17        1.10        1.02      3.63 o
   0   2  17       89.02       78.52      7.81 o
   1   2  17        5.79        1.90      3.80 o
   2   2  17        0.50       -1.65      1.65 o
   3   2  17        2.27        1.29      1.45 o
   4   2  17        1.22        0.31      1.77 o
   5   2  17        0.00        0.86      1.90 o
   6   2  17        4.82        9.21      2.32 o
   7   2  17        0.00       -0.45      3.05 o
   8   2  17       66.87       80.54      4.59 o
   9   2  17       52.96       55.45      4.99 o
  10   2  17        1.69        5.19      3.41 o
  11   2  17       32.61       45.74      5.21 o
  12   2  17       17.01       25.08      7.54 o
 -13   3  17        9.65        7.65      3.84 o
 -12   3  17        1.20        2.52      3.11 o
 -11   3  17       13.74       18.81      3.35 o
 -10   3  17        2.94        6.00      2.74 o
  -9   3  17        2.66        0.92      2.50 o
  -8   3  17        1.38        3.12      2.36 o
  -7   3  17       42.89       41.63      3.39 o
  -6   3  17       40.67       42.48      3.18 o
  -5   3  17       32.10       32.31      3.36 o
  -4   3  17       25.99       30.76      7.57 o
  -3   3  17        0.00        0.01      1.76 o
  -2   3  17        1.12       -3.77      3.90 o
  -1   3  17        1.87       -2.00      4.18 o
   0   3  17       25.87       18.17      5.47 o
   1   3  17        7.17        5.81      4.72 o
   2   3  17        1.36        0.29      1.63 o
   3   3  17        0.01       -0.41      3.48 o
   4   3  17        6.27        4.21      3.93 o
   5   3  17       96.42      102.10      8.82 o
   6   3  17        3.51        4.18      2.22 o
   7   3  17       25.85       27.85      3.06 o
   8   3  17       12.94       12.84      2.76 o
   9   3  17       17.13       24.07      3.89 o
  10   3  17        1.01        3.81      3.46 o
  11   3  17       15.09       23.81      4.51 o
 -12   4  17        0.70       -2.95      6.28 o
 -11   4  17       28.34       37.44      4.30 o
 -10   4  17       22.68       24.11      3.59 o
  -9   4  17        0.24        2.05      2.54 o
  -8   4  17       12.02       13.15      3.75 o
  -7   4  17       79.28       78.82      5.92 o
  -6   4  17       18.02       14.94      4.07 o
  -5   4  17        3.19        2.67      3.55 o
  -4   4  17        3.35        2.94      3.75 o
  -3   4  17        9.57        9.78      2.29 o
  -2   4  17        7.02       11.83      4.69 o
  -1   4  17        8.22       14.33      5.70 o
   0   4  17       13.65        8.73      5.13 o
   1   4  17        8.11       10.06      2.13 o
   2   4  17       20.56       20.12      2.65 o
   3   4  17       47.43       56.33      4.19 o
   4   4  17        6.19        9.31      2.62 o
   5   4  17        1.82        0.68      2.14 o
   6   4  17        6.67        8.66      2.80 o
   7   4  17       45.44       45.75      3.75 o
   8   4  17        4.46        5.39      3.89 o
   9   4  17        2.43        1.75      3.55 o
  10   4  17        0.00        4.17      3.50 o
 -10   5  17        1.36        2.33      3.07 o
  -9   5  17        1.64       -0.77      2.67 o
  -8   5  17        0.04        2.40      3.46 o
  -7   5  17        3.50        1.17      4.45 o
  -6   5  17        0.01        2.93      3.04 o
  -5   5  17        1.29        2.68      2.95 o
  -4   5  17        1.52        3.59      3.26 o
  -3   5  17        9.76        8.95      2.76 o
  -2   5  17        1.33        0.73      3.80 o
  -1   5  17        0.34       -1.12      2.31 o
   0   5  17        0.17        1.19      2.43 o
   1   5  17        0.08       -4.15      6.60 o
   2   5  17        0.02       -1.28      2.53 o
   3   5  17        3.89        3.78      2.72 o
   4   5  17        0.03        1.84      4.29 o
   5   5  17       28.59       33.75      4.09 o
   6   5  17        2.07        0.57      2.52 o
   7   5  17       39.24       37.90      4.77 o
   8   5  17       12.44       13.91      4.45 o
  -7   6  17        2.05       -0.19      3.45 o
  -6   6  17        2.14        5.63      3.55 o
  -5   6  17       22.38       36.04      4.62 o
  -4   6  17        6.97        8.08      3.40 o
  -3   6  17        1.20        4.90      3.11 o
  -2   6  17        0.59       -2.76      2.91 o
  -1   6  17        7.47        9.15      3.20 o
   0   6  17        9.26       10.39      3.32 o
   1   6  17        8.57       11.34      3.53 o
   2   6  17        0.08       -0.33      3.23 o
   3   6  17       11.81       20.12      4.50 o
   4   6  17        0.19        0.40      3.19 o
   5   6  17       10.88       12.86      4.03 o
 -13   0  18        0.36       -3.00      3.81 o
 -12   0  18       25.47       25.42      4.85 o
 -11   0  18       39.96       36.98      5.36 o
 -10   0  18        3.16       -0.26      2.92 o
  -9   0  18        5.79        2.19      2.82 o
  -8   0  18       32.88       34.51      7.52 o
  -7   0  18       54.40       55.97      4.55 o
  -6   0  18        5.78        8.76      3.36 o
  -5   0  18       16.52       17.52      3.80 o
  -4   0  18       17.19       19.42      3.77 o
  -3   0  18        1.61       -1.22      2.75 o
  -2   0  18       90.08       76.34      6.35 o
  -1   0  18       24.52       19.90      3.90 o
   0   0  18       22.07       16.09      3.73 o
   1   0  18       22.63       19.39      3.73 o
   2   0  18       32.86       35.75      4.55 o
   3   0  18        0.11       -2.95      2.95 o
   4   0  18        9.63       11.71      3.60 o
   5   0  18        0.48        3.33      3.63 o
   6   0  18        5.45        4.79      3.73 o
   7   0  18       10.44        1.87      3.97 o
   8   0  18        5.36        5.06      4.41 o
   9   0  18        5.90        5.26      4.52 o
  10   0  18        0.09        0.65      4.62 o
  11   0  18        0.01        1.70      5.33 o
 -13   1  18        5.31        6.25      2.82 o
 -12   1  18        2.71        4.67      2.49 o
 -11   1  18        2.58       -1.74      2.01 o
 -10   1  18        3.46        1.71      2.07 o
  -9   1  18       18.95       22.61      2.64 o
  -8   1  18        1.83        1.83      1.82 o
  -7   1  18        0.03       -1.54      1.54 o
  -6   1  18        1.42        0.83      1.50 o
  -5   1  18        0.33       -0.74      1.63 o
  -4   1  18        0.02        0.43      1.46 o
  -3   1  18        6.02        5.78      1.54 o
  -2   1  18        4.68        5.20      3.06 o
  -1   1  18        5.57        7.06      2.12 o
   0   1  18       57.21       52.57      3.82 o
   1   1  18        9.76        4.72      6.40 o
   2   1  18       26.43       28.08      2.93 o
   3   1  18       39.79       43.43      3.67 o
   4   1  18        0.99        1.12      2.73 o
   5   1  18       40.38       47.71      3.29 o
   6   1  18        3.32        1.32      2.14 o
   7   1  18        5.05        0.38      2.24 o
   8   1  18       10.42       13.24      3.42 o
   9   1  18        4.87        4.92      3.12 o
  10   1  18        0.28       -0.41      3.29 o
  11   1  18        1.97       -1.19      3.40 o
 -12   2  18        5.81        9.38      3.26 o
 -11   2  18        7.73        7.55      2.98 o
 -10   2  18        0.05       -1.08      2.40 o
  -9   2  18        0.00       -0.88      2.28 o
  -8   2  18        2.83        3.22      2.28 o
  -7   2  18        0.48        0.15      2.04 o
  -6   2  18        0.47        1.13      1.91 o
  -5   2  18        4.14        2.90      1.80 o
  -4   2  18        5.76        8.48      1.68 o
  -3   2  18        0.47        1.35      2.94 o
  -2   2  18       43.97       39.83      5.94 o
  -1   2  18      103.62      104.94      8.93 o
   0   2  18        0.32       -0.98      3.80 o
   1   2  18        5.36        7.91      4.04 o
   2   2  18       44.51       50.52      3.55 o
   3   2  18       54.09       59.04      3.06 o
   4   2  18        0.02        1.18      1.75 o
   5   2  18       19.22       25.36      2.64 o
   6   2  18        3.11        3.26      2.65 o
   7   2  18        1.38        0.11      2.16 o
   8   2  18        8.50        7.42      3.27 o
   9   2  18        7.03        7.40      4.43 o
  10   2  18       13.07       15.19      4.00 o
 -11   3  18        3.64        6.50      3.28 o
 -10   3  18        5.13        6.91      2.89 o
  -9   3  18        1.29        2.36      2.60 o
  -8   3  18        5.25        8.51      3.02 o
  -7   3  18        2.96       -0.20      2.28 o
  -6   3  18        0.10        1.33      1.92 o
  -5   3  18       18.73       23.46      3.00 o
  -4   3  18       18.21       18.02      2.68 o
  -3   3  18       16.46       18.47      5.81 o
  -2   3  18        0.59       -4.01      4.01 o
  -1   3  18        5.45        9.27      4.99 o
   0   3  18        2.74       -0.31      4.31 o
   1   3  18       12.53       12.80      5.23 o
   2   3  18        0.05       -3.09      4.14 o
   3   3  18       25.52       27.67      2.21 o
   4   3  18        9.99       10.72      2.36 o
   5   3  18       37.68       42.74      3.17 o
   6   3  18      106.28      120.32      5.36 o
   7   3  18       16.29       17.90      2.86 o
   8   3  18        2.71        7.77      3.32 o
   9   3  18        2.68        4.44      3.44 o
 -10   4  18        1.02        2.84      2.85 o
  -9   4  18        0.53       -2.48      2.48 o
  -8   4  18       49.39       61.21      4.35 o
  -7   4  18        3.74        0.88      3.19 o
  -6   4  18       23.96       25.25      3.76 o
  -5   4  18        0.00       -0.85      3.36 o
  -4   4  18       19.23       20.62      3.21 o
  -3   4  18        6.80        2.54      4.36 o
  -2   4  18        4.27        0.88      4.89 o
  -1   4  18        5.44        1.26      5.06 o
   0   4  18        0.95       -0.27      4.82 o
   1   4  18        0.31       -1.63      4.35 o
   2   4  18        6.80        5.25      2.15 o
   3   4  18       12.36       15.58      3.89 o
   4   4  18        5.87        9.04      2.67 o
   5   4  18        1.92        3.86      2.76 o
   6   4  18       30.61       32.77      3.21 o
   7   4  18        3.68        2.51      2.48 o
   8   4  18        6.43        3.20      3.32 o
  -8   5  18        2.31        4.13      3.63 o
  -7   5  18        0.65        1.92      3.32 o
  -6   5  18        2.13        0.51      3.04 o
  -5   5  18        1.13       -1.57      2.75 o
  -4   5  18       19.12       26.77      3.58 o
  -3   5  18        0.04        1.59      4.06 o
  -2   5  18        0.16       -3.73      3.99 o
  -1   5  18        1.31       -0.31      2.30 o
   0   5  18        0.69        0.22      3.97 o
   1   5  18        0.63       -2.35      2.35 o
   2   5  18        3.97        5.29      2.69 o
   3   5  18       12.14       16.46      3.12 o
   4   5  18        3.76        2.25      2.92 o
   5   5  18        4.33        1.48      3.82 o
   6   5  18        7.12        6.58      5.92 o
  -5   6  18       17.01        8.96      7.61 o
  -4   6  18        9.69        9.56      3.50 o
  -3   6  18       11.56       23.00      3.85 o
  -2   6  18        3.04        8.10      3.31 o
  -1   6  18        4.77        0.80      3.01 o
   0   6  18       12.22       10.13      3.30 o
   1   6  18        9.34       12.65      3.56 o
   2   6  18        4.58        8.94      3.54 o
 -12   1  19        0.79       -1.36      2.77 o
 -11   1  19        5.78        7.96      2.53 o
 -10   1  19       11.58       14.03      2.53 o
  -9   1  19        3.32        1.52      1.97 o
  -8   1  19       71.08       80.56      4.45 o
  -7   1  19       17.79       18.43      2.67 o
  -6   1  19        0.00       -0.44      2.02 o
  -5   1  19        0.13        0.23      1.70 o
  -4   1  19        0.85       -1.26      1.53 o
  -3   1  19       14.10       14.04      2.51 o
  -2   1  19        6.39        8.74      3.04 o
  -1   1  19        0.54       -1.86      1.86 o
   0   1  19        6.30        2.96      2.10 o
   1   1  19        0.11       -1.92      1.92 o
   2   1  19       11.59       10.25      2.55 o
   3   1  19       23.92       31.07      3.27 o
   4   1  19        2.53       -0.65      4.21 o
   5   1  19        0.36        0.43      4.36 o
   6   1  19        4.09        2.33      2.73 o
   7   1  19        0.93       -2.71      2.71 o
   8   1  19        1.02       -1.86      2.95 o
   9   1  19        1.13        4.06      3.27 o
 -11   2  19        0.00        0.63      2.79 o
 -10   2  19        4.76        5.05      2.81 o
  -9   2  19        0.24        4.60      2.49 o
  -8   2  19        1.84        3.70      2.30 o
  -7   2  19        8.65       12.18      2.45 o
  -6   2  19        7.62        8.46      2.15 o
  -5   2  19        3.59        4.29      1.92 o
  -4   2  19       41.17       45.48      2.38 o
  -3   2  19       85.44       78.09      5.74 o
  -2   2  19       20.95       15.31      4.86 o
  -1   2  19       25.00       21.59      5.36 o
   0   2  19       26.69       33.78      6.04 o
   1   2  19        7.97        7.33      4.24 o
   2   2  19       11.64        9.55      2.33 o
   3   2  19        6.27        9.61      1.87 o
   4   2  19       27.01       33.74      2.77 o
   5   2  19       37.70       41.43      3.17 o
   6   2  19       20.18       24.70      2.85 o
   7   2  19        3.16        5.37      2.46 o
   8   2  19        0.17        3.20      3.10 o
   9   2  19        1.22        4.50      4.52 o
 -10   3  19       15.67       16.02      3.39 o
  -9   3  19        0.01       -0.11      2.58 o
  -8   3  19        1.66        4.97      2.88 o
  -7   3  19        1.13        0.26      2.22 o
  -6   3  19        0.12       -1.25      2.03 o
  -5   3  19        4.42        2.77      2.95 o
  -4   3  19       23.77       27.79      4.41 o
  -3   3  19       52.88       66.59      8.12 o
  -2   3  19        3.45        4.18      4.92 o
  -1   3  19        3.28        0.41      4.79 o
   0   3  19        0.99        0.68      4.48 o
   1   3  19        8.79       13.11      5.16 o
   2   3  19        0.88        0.34      4.65 o
   3   3  19        1.41        3.46      1.64 o
   4   3  19        9.81       11.80      2.16 o
   5   3  19       61.85       67.62      3.93 o
   6   3  19       26.35       32.23      3.15 o
   7   3  19        1.03        1.20      3.33 o
   8   3  19        9.49       10.48      3.27 o
  -9   4  19        8.91        8.56      6.62 o
  -8   4  19       20.01       24.74      4.13 o
  -7   4  19       14.40       13.39      3.65 o
  -6   4  19        2.28       -1.56      2.68 o
  -5   4  19       18.90       19.35      3.30 o
  -4   4  19       21.11       26.27      7.52 o
  -3   4  19        0.56        3.53      5.50 o
  -2   4  19        0.36       11.34      5.87 o
  -1   4  19        0.62       -4.45      4.45 o
   0   4  19       18.90       24.21      6.65 o
   1   4  19       11.35       11.75      5.57 o
   2   4  19        0.33        3.23      5.26 o
   3   4  19        4.65        4.92      3.63 o
   4   4  19        5.00        2.97      2.37 o
   5   4  19        0.03        0.44      2.08 o
   6   4  19        0.88        0.99      3.55 o
  -6   5  19        0.02       -1.49      2.94 o
  -5   5  19        0.01        1.70      3.40 o
  -4   5  19        0.08        1.40      4.75 o
  -3   5  19        0.27        2.72      5.94 o
  -2   5  19        3.27        5.16      6.15 o
  -1   5  19        1.77        9.78      6.45 o
   0   5  19        1.11        6.15      5.91 o
   1   5  19        1.66        4.11      5.84 o
   2   5  19       11.48       28.59      7.30 o
   3   5  19        0.39       -0.07      5.70 o
   4   5  19        1.46       -1.27      5.06 o
 -10   0  20        5.70        7.20      4.72 o
  -9   0  20       14.19        9.71      4.28 o
  -8   0  20       23.62       26.69      5.43 o
  -7   0  20        0.00        2.00      3.56 o
  -6   0  20        0.01        1.60      3.16 o
  -5   0  20        0.93        4.14      3.40 o
  -4   0  20        3.17       -2.99      2.99 o
  -3   0  20        8.88       -1.77      3.06 o
  -2   0  20        1.41       -0.14      2.99 o
  -1   0  20       11.45        4.48      3.29 o
   0   0  20        1.34        4.31      3.16 o
   1   0  20        0.78       -2.75      2.75 o
   2   0  20        4.82        7.94      3.40 o
   3   0  20       20.03       23.84      4.38 o
   4   0  20        5.01        4.04      3.87 o
   5   0  20       15.27       18.50      4.65 o
   6   0  20       29.22       29.44      5.40 o
   7   0  20        0.66        1.97      3.97 o
   8   0  20        1.77        2.68      4.62 o
 -10   1  20        1.93        2.60      2.56 o
  -9   1  20        0.43        1.38      2.48 o
  -8   1  20        9.12       10.34      2.68 o
  -7   1  20        5.17        7.86      2.46 o
  -6   1  20        1.21        0.24      2.22 o
  -5   1  20        0.48        0.46      2.25 o
  -4   1  20        0.02       -2.01      2.31 o
  -3   1  20        9.54       15.69      2.71 o
  -2   1  20       14.94       11.06      2.90 o
  -1   1  20       22.89       23.03      5.01 o
   0   1  20        4.21        1.17      2.12 o
   1   1  20        7.42        5.01      3.09 o
   2   1  20        1.06        4.11      3.70 o
   3   1  20        0.01       -2.24      2.24 o
   4   1  20        0.65       -1.15      3.31 o
   5   1  20        0.70       -1.64      3.51 o
   6   1  20        7.79        9.48      3.13 o
   7   1  20        4.25        3.07      3.05 o
   8   1  20        0.08       -2.86      3.02 o
  -9   2  20        2.79        6.48      2.76 o
  -8   2  20        0.71       -0.33      2.40 o
  -7   2  20       18.64       22.35      2.93 o
  -6   2  20        4.15        6.21      1.80 o
  -5   2  20        1.04        0.37      1.85 o
  -4   2  20        1.69        1.12      1.64 o
  -3   2  20       14.94       16.33      2.41 o
  -2   2  20        3.14        3.77      4.38 o
  -1   2  20        1.44        7.78      4.72 o
   0   2  20       12.84       10.36      4.82 o
   1   2  20        3.52        1.05      4.04 o
   2   2  20        5.55        7.08      1.73 o
   3   2  20       13.44       21.27      2.80 o
   4   2  20        4.12        3.34      1.98 o
   5   2  20       53.16       58.25      3.76 o
   6   2  20        8.41        9.39      2.52 o
   7   2  20        0.30       -2.79      2.79 o
  -8   3  20        0.38       -2.39      2.39 o
  -7   3  20        4.52        3.06      2.36 o
  -6   3  20        9.33       12.79      4.89 o
  -5   3  20        0.27        0.28      1.80 o
  -4   3  20        8.23       10.41      2.56 o
  -3   3  20       25.11       20.98      6.25 o
  -2   3  20       21.49       27.60      6.52 o
  -1   3  20       19.91        2.85      5.09 o
   0   3  20        3.00       -2.24      4.38 o
   1   3  20        3.36        4.04      4.75 o
   2   3  20        0.02        9.07      5.30 o
   3   3  20       25.50       34.66      3.89 o
   4   3  20        8.32        7.09      2.07 o
   5   3  20        0.11        0.64      4.65 o
   6   3  20       11.09       16.90      2.69 o
  -6   4  20        0.40       -3.77      5.19 o
  -5   4  20        5.76        5.60      6.01 o
  -4   4  20        0.73       -4.96      4.96 o
  -3   4  20       11.71       20.27      6.45 o
  -2   4  20       31.75       39.08      7.54 o
  -1   4  20        0.40        1.29      5.47 o
   0   4  20        4.71        7.81      5.57 o
   1   4  20        8.85       11.37      5.91 o
   2   4  20        0.41       -0.81      5.16 o
   3   4  20       11.40       15.47      3.29 o
   4   4  20        1.41        1.05      2.73 o
  -8   1  21       13.58       15.92      3.76 o
  -7   1  21        5.45        9.91      2.56 o
  -6   1  21        0.20       -0.19      2.94 o
  -5   1  21       12.50       11.78      3.53 o
  -4   1  21        6.24        4.51      3.84 o
  -3   1  21       13.36        8.95      3.73 o
  -2   1  21       13.16        8.13      2.62 o
  -1   1  21        2.08        3.63      2.37 o
   0   1  21        4.56        3.82      2.25 o
   1   1  21        3.94        5.79      2.38 o
   2   1  21        0.13        1.80      2.40 o
   3   1  21        6.63       12.63      3.00 o
   4   1  21        3.97        5.77      2.92 o
   5   1  21       18.12       24.64      3.68 o
   6   1  21        1.21        0.76      2.92 o
  -7   2  21        0.53        0.89      2.17 o
  -6   2  21        3.31       -0.22      2.17 o
  -5   2  21       10.82       12.66      2.30 o
  -4   2  21        5.58        6.62      2.50 o
  -3   2  21       41.97       48.08      3.79 o
  -2   2  21       63.48       78.27      8.63 o
  -1   2  21       21.55        2.92      5.03 o
   0   2  21        0.35       -2.68      4.28 o
   1   2  21        0.05       -0.95      4.11 o
   2   2  21        1.38        6.15      4.38 o
   3   2  21        3.78        2.92      4.89 o
   4   2  21        1.21        9.40      3.34 o
   5   2  21        1.41        4.40      2.28 o
  -6   3  21        2.98        9.64      6.18 o
  -5   3  21        0.86       -2.31      5.13 o
  -4   3  21        0.75        0.14      5.09 o
  -3   3  21        0.00        2.07      5.06 o
  -2   3  21        0.32        5.06      5.06 o
  -1   3  21        3.59        4.72      5.19 o
   0   3  21        0.22       -4.48      4.48 o
   1   3  21       15.44        3.53      5.16 o
   2   3  21        0.33       -3.77      4.65 o
   3   3  21        4.68        5.50      2.71 o
  -6   0  22        3.10        6.08      4.38 o
  -5   0  22        6.39        9.47      4.41 o
  -4   0  22        1.15       -3.23      3.23 o
  -3   0  22       14.92        8.76      4.07 o
  -2   0  22       16.48       19.32      4.69 o
  -1   0  22        8.79        5.77      3.90 o
   0   0  22       16.09       14.33      4.18 o
   1   0  22        0.97        2.38      3.50 o
   2   0  22        0.00        1.19      3.53 o
   3   0  22       11.82       22.27      4.89 o
  -5   1  22        3.04       -2.43      2.59 o
  -4   1  22        1.68        0.04      2.47 o
  -3   1  22        1.69        0.28      2.53 o
  -2   1  22        0.33        1.05      4.01 o
  -1   1  22        0.02       -0.88      3.87 o
   0   1  22        2.36        1.66      3.63 o
   1   1  22        5.42       10.75      2.64 o
   2   1  22        0.19        0.89      2.50 o
   3   1  22        0.88        0.73      2.64 o
  -4   2  22        0.10       -4.45      4.45 o
  -3   2  22        8.37        6.65      4.99 o
  -2   2  22       25.42       41.12      6.99 o
  -1   2  22        9.89        8.39      5.30 o
   0   2  22        0.94       -1.70      4.35 o
   1   2  22        0.04       -4.35      4.35 o
 
